# Supplementary material for: Deciphering the role of cathepsins in digestive system cancers: a Mendelian randomization study
Source: Discov Oncol. 2025 Sep 30;16:1782. doi: 10.1007/s12672-025-03599-5 (PMC12484516; doi:10.1007/s12672-025-03599-5)
Supplement: Supplementary file 1 — Supplementary Material 1 [file 12672_2025_3599_MOESM1_ESM.xlsx]

## Sheet: Supplementary Table 1
Supplementary Table 1 Detailed information of summary data in this MR study.
Phenotypes	Data Sources	Sample size	Number of SNPs	Population
Exposures
Cathepsin B	Sun BB et al.	3301	10534735	European
Cathepsin E	Sun BB et al.	3301	10534735	European
Cathepsin F	Sun BB et al.	3301	10534735	European
Cathepsin G	Sun BB et al.	3301	10534735	European
Cathepsin H	Sun BB et al.	3301	10534735	European
Cathepsin O	Sun BB et al.	3301	10534735	European
Cathepsin S	Sun BB et al.	3301	10534735	European
Cathepsin L2	Sun BB et al.	3301	10534735	European
Cathepsin Z	Sun BB et al.	3301	10534735	European
Outcomes
Colorectal cancer	Sakaue S et al.	470002	24182361	Majority European
Esophageal cancer	Sakaue S et al.	476306	24194380	Majority European
Gastric cancer	Sakaue S et al.	476116	24188662	Majority European
Hepatic cancer	Sakaue S et al.	475638	24194938	Majority European
Pancreatic cancer	Sakaue S et al.	476245	24195229	Majority European

## Sheet: Supplementary Table 2
Supplementary Table 2 Detailed information of SNPs selected as IVs.
Type of cathepsin	SNP	chr	pos	effect_allele	other_allele	beta	se	pval	eaf
Cathepsin B	rs75773690	1	24464363	A	G	-0.3945	0.0857	4.16869e-06	0.02192
	rs113646963	2	204530789	T	C	0.1996	0.0427	2.95121e-06	0.09708
	rs76089522	3	140389189	A	G	-0.1971	0.0421	2.88403e-06	0.10475
	rs200518932	3	151162527	CA	C	-0.5167	0.11	2.63027e-06	0.01693
	rs13152767	4	122367502	A	G	0.4158	0.0867	1.62181e-06	0.02617
	rs36021960	7	47111670	A	G	0.1747	0.0374	3.01995e-06	0.12637
	rs11563944	7	89816334	G	A	0.1291	0.0278	3.54813e-06	0.26799
	rs1692819	8	11705448	A	G	0.4246	0.0274	5.24807e-54	0.29182
	rs148930853	8	114408661	C	T	0.5516	0.1181	3.01995e-06	0.01211
	rs150811995	10	38633385	C	A	0.4603	0.1004	4.57088e-06	0.01878
	rs72863882	10	134275165	A	G	-0.2569	0.0475	6.45654e-08	0.08353
	rs150370599	11	60718792	T	C	0.2183	0.0457	1.77828e-06	0.08341
	rs143557119	11	116385842	A	G	0.4327	0.0946	4.7863e-06	0.02199
	rs117345475	11	131588071	G	A	-0.4332	0.0933	3.46737e-06	0.02062
	rs117486267	15	25484738	C	T	-0.4003	0.0834	1.58489e-06	0.02486
	rs9905973	17	26735142	A	G	-0.1405	0.0276	3.54813e-07	0.271
	rs147881440	17	80969815	A	G	-0.2331	0.051	4.7863e-06	0.06428
	rs200652433	18	73024506	T	C	0.3389	0.0684	7.24436e-07	0.04112
	rs7249773	19	18289760	A	G	0.1749	0.0351	6.0256e-07	0.15121
	rs1065853	19	45413233	T	G	0.2266	0.0463	1e-06	0.07778
Cathepsin E	rs149553686	2	197840502	C	T	0.2425	0.0525	3.89045e-06	0.06772
	rs13089837	3	5094952	C	T	-0.1152	0.025	4.16869e-06	0.49848
	rs189009983	4	102582604	T	C	0.7055	0.1541	4.67735e-06	0.00831
	rs57689619	4	189431921	G	A	-0.2078	0.0444	2.81838e-06	0.08618
	rs10900907	6	1448387	A	G	0.1188	0.0255	3.23594e-06	0.41707
	rs112918835	8	109846123	T	C	0.7062	0.1526	3.71535e-06	0.00706
	rs57135345	10	26671589	T	C	0.2535	0.0542	2.95121e-06	0.05697
	rs1936839	10	129433747	C	G	0.1562	0.0329	1.99526e-06	0.16937
	rs74677283	11	19486084	T	C	0.4379	0.0882	6.76083e-07	0.02151
	rs8066936	17	754600	A	G	-0.1492	0.0325	4.2658e-06	0.1792
	rs10401027	17	6858240	A	G	-0.1225	0.0259	2.23872e-06	0.45246
Cathepsin F	rs141177481	1	78678616	T	TA	-0.1537	0.0316	1.14815e-06	0.80938
	rs7564167	2	645190	G	A	-0.2649	0.0526	4.89779e-07	0.93594
	rs1260326	2	27730940	C	T	-0.1642	0.0252	6.91831e-11	0.59849
	rs115901379	2	106335628	G	T	0.4306	0.0927	3.38844e-06	0.02042
	rs58531759	3	65827134	G	T	-0.3722	0.0747	6.30957e-07	0.03949
	rs186369051	5	93830000	T	C	-0.4818	0.1026	2.63027e-06	0.01504
	rs183683891	6	133102456	T	C	-0.5242	0.1123	3.01995e-06	0.01536
	rs112526544	7	26300072	G	A	0.3801	0.0766	6.91831e-07	0.02831
	rs61866943	10	85428041	G	T	0.4969	0.1012	9.12011e-07	0.01874
	rs1791679	11	66337874	A	C	0.2349	0.0269	2.51189e-18	0.28947
	rs10745925	12	102218899	C	T	-0.2874	0.0268	9.12011e-27	0.29402
	rs143015877	13	23327148	T	C	-0.1325	0.0287	3.98107e-06	0.25734
	rs9796775	16	9736917	G	A	-0.1172	0.0249	2.45471e-06	0.50502
Cathepsin G	rs114418234	2	155060275	C	A	0.3077	0.065	2.23872e-06	0.03719
	rs35594771	2	167837936	CT	C	0.3303	0.0705	2.81838e-06	0.03753
	rs147099093	3	37730576	A	G	0.4271	0.0885	1.38038e-06	0.02053
	rs192289769	3	134273074	G	C	-0.5468	0.1093	5.62341e-07	0.01364
	rs116142041	4	9787836	A	G	-0.3356	0.0665	4.57088e-07	0.03645
	rs4702448	5	7295725	A	C	0.1275	0.0265	1.44544e-06	0.66583
	rs497459	7	49838522	C	T	-0.1752	0.0368	1.94984e-06	0.86534
	rs62493038	8	12993071	T	C	-0.3391	0.0725	2.88403e-06	0.03503
	rs77893942	8	69507645	A	T	-0.376	0.0764	8.70964e-07	0.03128
	rs72773561	10	9677794	C	T	-0.2529	0.0528	1.69824e-06	0.05703
	rs35241999	12	11184504	G	A	0.4059	0.0869	2.95121e-06	0.02374
	rs117133380	14	107206586	A	C	0.5002	0.1065	2.63027e-06	0.01556
	rs56284011	17	43079322	C	G	-0.3136	0.0656	1.7378e-06	0.03943
Cathepsin H	rs35628511	1	24667702	T	C	-0.1253	0.0272	4.16869e-06	0.3116
	rs147991203	4	140256765	T	C	0.3758	0.0773	1.1749e-06	0.02671
	rs508807	7	152771726	C	G	-0.1511	0.032	2.39883e-06	0.81025
	rs62474230	8	3347249	C	G	-0.2377	0.0506	2.69153e-06	0.06195
	rs77977134	11	81603149	C	T	-0.2721	0.0583	3.01995e-06	0.0493
	rs12911554	15	51542757	T	C	-0.1198	0.0251	1.8197e-06	0.55027
	rs34843303	15	79234470	C	T	-1.1194	0.0344	1e-200	0.11403
	rs62013235	15	79246166	A	G	0.402	0.0432	1.34896e-20	0.091
	rs60018174	16	5452751	T	C	0.1956	0.0395	7.24436e-07	0.1159
	rs146037740	18	11507434	A	G	0.4736	0.0929	3.46737e-07	0.02292
	rs74342103	19	36003934	T	A	0.3766	0.0812	3.46737e-06	0.02583
Cathepsin O	rs146963690	2	156493388	G	T	0.6246	0.1322	2.29087e-06	0.0101
	rs149159018	3	132077351	G	A	0.7034	0.134	1.54882e-07	0.01105
	rs17288007	4	159878046	G	A	-0.2456	0.0521	2.45471e-06	0.06381
	rs181844705	5	75333560	G	A	0.4412	0.0905	1.09648e-06	0.02318
	rs4297371	10	11249367	C	A	0.1453	0.0313	3.54813e-06	0.79306
	rs78943701	10	73736674	A	G	-0.479	0.1025	2.95121e-06	0.01536
	rs4076941	11	11261567	C	T	-0.1245	0.0262	2.13796e-06	0.36872
	rs2439803	11	129083967	G	A	0.1763	0.0351	5.12861e-07	0.15304
	rs10902420	12	132150183	G	A	-0.2097	0.0432	1.23027e-06	0.89909
	rs7140599	14	39942467	C	T	-0.1219	0.0251	1.1749e-06	0.57698
	rs1870736	15	88624621	G	C	0.1222	0.0249	9.33254e-07	0.42746
	rs9932172	16	7642591	T	C	0.1915	0.0401	1.7378e-06	0.10769
	rs4843804	16	88156187	A	G	-0.3124	0.0673	3.46737e-06	0.0336
Cathepsin S	rs6657328	1	107433954	C	G	-0.1291	0.0283	4.89779e-06	0.7184
	rs41271951	1	150737220	G	A	-0.8605	0.0419	7.07946e-94	0.08349
	rs13411643	2	60351132	C	T	0.1831	0.0364	5.01187e-07	0.13712
	rs4581957	2	174866439	A	G	-0.1775	0.0365	1.14815e-06	0.13414
	rs7614425	3	98174258	A	G	-0.2082	0.0436	1.8197e-06	0.09254
	rs10516855	4	90924478	C	T	-0.1969	0.0421	2.95121e-06	0.09552
	rs989576	4	127182592	T	C	0.1307	0.0278	2.5704e-06	0.29843
	rs13150189	4	181239467	A	G	0.1556	0.0306	3.46737e-07	0.21113
	rs116623438	5	102689283	C	T	-0.43	0.0876	9.12011e-07	0.02023
	rs113108135	5	166659513	C	G	0.2349	0.0491	1.69824e-06	0.06933
	rs13196989	6	239373	T	C	-0.1758	0.0374	2.5704e-06	0.13099
	rs13212873	6	143059208	C	T	0.5422	0.117	3.54813e-06	0.0116
	rs2470994	7	47430626	C	T	0.1304	0.0281	3.38844e-06	0.28088
	rs529565	9	136149500	C	T	-0.1315	0.0266	7.76247e-07	0.31269
	rs61870690	10	127523966	G	A	-0.3386	0.0684	7.24436e-07	0.04143
	rs12804405	11	24422062	A	G	0.612	0.129	2.0893e-06	0.01019
	rs1060435	11	68855595	G	A	-0.1291	0.0251	2.75423e-07	0.39793
	rs74804137	12	18017954	C	T	-0.5178	0.0987	1.58489e-07	0.01757
	rs73099998	12	58633987	T	C	-0.146	0.0308	2.18776e-06	0.20811
	rs77792819	12	94386245	G	A	0.3147	0.0661	1.94984e-06	0.04096
	rs1022239	13	65424046	T	A	0.1157	0.025	3.71535e-06	0.58887
	rs4313886	18	74370742	C	T	0.1687	0.0365	3.89045e-06	0.13446
	rs78767885	19	18112020	C	T	0.2238	0.0477	2.69153e-06	0.08725
	rs118010753	21	18833920	C	T	0.5018	0.1081	3.46737e-06	0.01437
Cathepsin L2	rs114113108	1	75257391	C	G	-0.5922	0.1172	4.36516e-07	0.0129
	rs1523319	3	2292279	G	C	-0.1292	0.0279	3.54813e-06	0.28541
	rs13068566	3	102862667	G	A	0.1157	0.0247	2.88403e-06	0.46617
	rs151179824	3	173226009	A	G	0.4449	0.0943	2.34423e-06	0.02158
	rs116407656	4	68099087	C	T	0.4014	0.0856	2.75423e-06	0.02439
	rs199544945	4	146928659	A	AT	0.1502	0.0274	4.36516e-08	0.66171
	rs34635662	7	27220271	CT	C	0.2286	0.0495	3.89045e-06	0.07724
	rs10817163	9	99902524	A	T	0.1983	0.0304	7.07946e-11	0.22045
	rs146867532	10	43225400	A	AT	-0.3356	0.0708	2.0893e-06	0.9668
	rs7898416	10	83700161	G	A	-0.2277	0.0489	3.23594e-06	0.0705
	rs117714361	12	109142132	G	A	-0.3452	0.0756	4.89779e-06	0.02685
	rs148608463	12	121413027	A	G	-0.1178	0.0257	4.57088e-06	0.35415
	rs2302837	17	6014176	G	A	-0.2541	0.0498	3.31131e-07	0.92494
Cathepsin Z	rs36128387	1	235460258	T	C	0.439	0.0914	1.54882e-06	0.02261
	rs148201372	3	32683740	T	A	-0.5187	0.1063	1.04713e-06	0.01546
	rs114675081	3	106826623	G	A	0.5153	0.1075	1.65959e-06	0.01467
	rs1135945	4	516586	A	G	0.1385	0.0301	4.16869e-06	0.20839
	rs7656806	4	138271322	C	A	-0.1276	0.0245	1.86209e-07	0.51592
	rs770140	5	19430825	G	A	-0.1241	0.0265	2.81838e-06	0.64195
	rs298724	9	94023321	C	T	0.2482	0.0538	3.98107e-06	0.05507
	rs116920068	10	54555095	A	G	-0.3498	0.0749	3.01995e-06	0.0289
	rs10761760	10	65179152	C	A	0.1321	0.0258	3.0903e-07	0.44944
	rs4761709	12	93785170	G	A	0.1218	0.0249	1e-06	0.40882
	rs10745925	12	102218899	C	T	-0.3624	0.0266	2.29087e-42	0.29402
	rs67845377	19	19275802	T	C	0.1675	0.0362	3.71535e-06	0.13855
	rs148370779	20	57602212	T	C	-1.7632	0.1105	2.5704e-57	0.01316

## Sheet: Supplementary Table 3
Supplementary Table 3 Heterogeneity and pleiotropy tests of UVMR between cathepsins and DSCs.
Exposure	Outcome	IVW			MR-Egger			MR-Egger Intercept		MR-PRESSO Global
		Q	Q_df	Q_pval	Q	Q_df	Q_pval	Intercept	p_value	p_value
Cathepsin B	Colorectal cancer	24.1982	19	0.188658	23.6085	18	0.168278	-0.0105378	0.511003	0.22
	Esophageal cancer	23.2178	19	0.227887	22.2594	18	0.220672	0.0327322	0.390284	0.248
	Gastric cancer	17.5303	19	0.553988	17.0145	18	0.52211	0.0143297	0.481849	0.471
	Hepatic cancer	14.4074	19	0.759442	14.3832	18	0.70379	-0.00562803	0.878036	0.761
	Pancreatic cancer	15.6053	19	0.683426	14.6432	18	0.686303	0.0363833	0.339651	0.73
Cathepsin E	Colorectal cancer	12.1238	10	0.276858	12.0922	9	0.208163	-0.00224717	0.88146	0.29
	Esophageal cancer	8.19794	10	0.609509	6.64689	9	0.67383	0.0386422	0.244427	0.686
	Gastric cancer	9.3683	10	0.497543	8.88655	9	0.447812	0.0122249	0.505147	0.573
	Hepatic cancer	11.2992	10	0.33469	10.5277	9	0.309478	0.0276378	0.437671	0.375
	Pancreatic cancer	7.33152	10	0.693821	6.14209	9	0.725618	-0.0351888	0.303781	0.754
Cathepsin F	Colorectal cancer	14.7778	10	0.140376	14.7609	9	0.0977166	-0.00197363	0.92142	0.178
	Esophageal cancer	23.6272	10	0.00865381	22.7665	9	0.00674257	-0.034209	0.574007	0.009
	Gastric cancer	8.13962	10	0.615201	5.31921	9	0.805642	-0.0358388	0.127378	0.552
	Hepatic cancer	20.7788	10	0.02269	16.7903	9	0.0521034	0.0777644	0.177716	0.04
	Pancreatic cancer	9.1832	10	0.51481	8.97833	9	0.439277	0.0188685	0.661527	0.497
Cathepsin G	Colorectal cancer	15.4126	11	0.164377	15.26	10	0.122865	-0.00915683	0.758371	0.169
	Esophageal cancer	11.5261	11	0.400299	11.5147	10	0.318846	0.0062131	0.922877	0.431
	Gastric cancer	9.71027	11	0.556621	9.08013	10	0.524516	-0.0324241	0.445732	0.475
	Hepatic cancer	7.6372	11	0.745387	7.60618	10	0.667243	-0.0125674	0.863704	0.786
	Pancreatic cancer	7.36639	11	0.768684	6.9189	10	0.733079	0.0378117	0.518673	0.775
Cathepsin H	Colorectal cancer	12.3744	10	0.260777	12.3722	9	0.193128	0.000394849	0.968882	0.423
	Esophageal cancer	7.14363	10	0.71182	7.14264	9	0.622271	-0.000637558	0.975649	0.738
	Gastric cancer	10.828	10	0.371076	9.6823	9	0.376812	0.011773	0.329021	0.598
	Hepatic cancer	12.8266	10	0.233529	12.0572	9	0.210106	-0.0176413	0.467913	0.472
	Pancreatic cancer	9.88258	10	0.450855	9.0579	9	0.431947	-0.0214982	0.388944	0.512
Cathepsin O	Colorectal cancer	13.3939	11	0.268364	13.2591	10	0.209543	0.00613019	0.756454	0.289
	Esophageal cancer	11.9218	11	0.369546	11.676	10	0.307324	-0.0204851	0.656157	0.408
	Gastric cancer	5.90138	11	0.879863	4.92044	10	0.896429	-0.028003	0.345324	0.904
	Hepatic cancer	12.0712	11	0.358314	12.0108	10	0.284333	0.0122078	0.827078	0.364
	Pancreatic cancer	4.68312	11	0.945537	3.94422	10	0.949828	-0.0360036	0.410145	0.953
Cathepsin S	Colorectal cancer	22.8709	23	0.468333	21.948	22	0.462994	0.00760253	0.347174	0.488
	Esophageal cancer	17.6739	23	0.774928	17.1168	22	0.756883	0.0145502	0.463324	0.793
	Gastric cancer	27.5899	23	0.231687	27.5745	22	0.190216	-0.00191174	0.912593	0.247
	Hepatic cancer	22.9764	23	0.462152	22.9258	22	0.405928	0.00593075	0.827733	0.478
	Pancreatic cancer	38.0226	23	0.0253302	37.9572	22	0.0185256	0.00514263	0.84743	0.031
Cathepsin L2	Colorectal cancer	4.37691	9	0.884903	3.81178	8	0.873693	0.0119116	0.473736	0.86
	Esophageal cancer	8.64755	9	0.470424	8.14817	8	0.419132	-0.027357	0.503647	0.543
	Gastric cancer	5.3148	8	0.72346	2.506	7	0.926644	-0.0443789	0.137654	0.744
	Hepatic cancer	8.45514	9	0.489007	6.1907	8	0.62588	-0.0698244	0.170788	0.569
	Pancreatic cancer	11.2027	9	0.262067	9.85871	8	0.275083	-0.0486972	0.326857	0.305
Cathepsin Z	Colorectal cancer	17.8491	12	0.12035	17.6026	11	0.0912718	0.00431222	0.70221	0.204
	Esophageal cancer	8.94164	12	0.707907	8.88292	11	0.632698	0.00514562	0.812986	0.765
	Gastric cancer	11.0412	12	0.52539	9.72431	11	0.555343	0.0153342	0.275495	0.529
	Hepatic cancer	13.4086	12	0.340057	9.08158	11	0.614362	0.0498254	0.0616833	0.299
	Pancreatic cancer	24.474	12	0.0175219	23.9397	11	0.01299	0.0168498	0.630005	0.036

## Sheet: Supplementary Table 4
Supplementary Table 4 Results of reverse MR analyses between DSCs and cathepsins.
Exposure	Outcome	nSNP	IVW			MR-Egger			Weighted median
			P-value	OR (95%CI)		P-value	OR (95%CI)		P-value	OR (95%CI)
Colorectal cancer	Cathepsin B	70	0.8532	1.0073 (0.9327-1.0879)		0.1923	1.1342 (0.9404-1.3680)		0.27	1.0658(0.9517-1.1935)
Esophageal cancer		20	0.703	0.9869 (0.9221-1.0562)		0.3519	0.9347 (0.8138-1.0735)		0.4815	1.0320 (0.9454-1.1265)
Gastric cancer		26	0.3692	0.9723 (0.9145-1.0338)		0.4878	1.0324 (0.9447-1.1283)		0.1153	0.9285 (0.8467-1.0183)
Hepatic cancer		22	0.3448	0.9743 (0.9229-1.0284)		0.2785	0.9541 (0.8784-1.0363)		0.4428	1.0286 (0.9571-1.1056)
Pancreatic cancer		18	0.9076	1.0034 (0.9482-1.0618)		0.9403	1.0043 (0.8988-1.1222)		0.844	1.0078 (0.9324-1.0894)
Colorectal cancer	Cathepsin E	70	0.6918	1.0153 (0.9418-1.0945)		0.9885	1.0014 (0.8326-1.2044)		0.9682	0.9977 (0.8903-1.1180)
Esophageal cancer		20	0.55	1.0206 (0.9546-1.0913)		0.5999	1.0386 (0.9038-1.1936)		0.808	1.0113(0.9238-1.1071)
Gastric cancer		26	0.5621	1.0179 (0.9587-1.0806)		0.1594	1.0680 (0.9773-1.1672)		0.4251	1.0344 (0.9519-1.1242)
Hepatic cancer		22	0.719	0.9905 (0.9402-1.0434)		0.9997	1 (0.923-1.0835)		0.7459	1.0121 (0.9413-1.0881)
Pancreatic cancer		18	0.3015	0.9706 (0.9172-1.0271)		0.8764	0.9911 (0.887-1.1074)		0.6118	0.9806 (0.9094-1.0575)
Colorectal cancer	Cathepsin F	70	0.5195	1.0250 (0.9508-1.1049)		0.9185	0.9904 (0.8240-1.1904)		0.3458	1.0558 (0.9431-1.1819)
Esophageal cancer		20	0.5462	0.9821 (0.9262-1.0414)		0.3908	0.9480 (0.8417-1.0678)		0.4777	0.9713 (0.8963-1.0525)
Gastric cancer		26	0.2051	1.0427 (0.9774-1.1124)		0.9065	0.9942 (0.9038-1.0937)		0.7534	1.0146 (0.9268-1.1107)
Hepatic cancer		22	0.4008	0.9783 (0.9293-1.0297)		0.3148	1.0381 (0.9668-1.1147)		0.794	1.0081 (0.949-1.0709)
Pancreatic cancer		18	0.9921	0.9997 (0.9447-1.0579)		0.5597	0.9668 (0.8653-1.0803)		0.8774	1.0064 (0.9281-1.0914)
Colorectal cancer	Cathepsin G	70	0.6648	0.9835 (0.9124-1.0603)		0.3277	1.0969 (0.9126-1.3185)		0.6377	0.9744 (0.8749-1.0853)
Esophageal cancer		20	0.2346	0.9584 (0.8934-1.0280)		0.3965	1.0619 (0.9273-1.2161)		0.5722	0.9741 (0.8895-1.0669)
Gastric cancer		26	0.0718	1.0627 (0.9946-1.1355)		0.3963	1.0454 (0.9453-1.1561)		0.6611	1.0206 (0.9316-1.1181)
Hepatic cancer		22	0.3625	0.9785 (0.9338-1.0254)		0.3139	0.963 (0.8965-1.0344)		0.3286	0.968 (0.9069-1.0333)
Pancreatic cancer		18	0.5071	0.981 (0.9271-1.0381)		0.1171	0.9105 (0.8148-1.0173)		0.0928	0.9377 (0.87-1.0107)
Colorectal cancer	Cathepsin H	70	0.3533	0.9624 (0.8876-1.0435)		0.0816	0.8377 (0.6884-1.0195)		0.3265	0.9449 (0.8437-1.0582)
Esophageal cancer		20	0.2433	1.0355 (0.9765-1.0981)		0.5802	0.9664 (0.8580-1.0885)		0.4292	1.0337 (0.9521-1.1223)
Gastric cancer		26	0.7102	0.9882 (0.928-1.0522)		0.6263	0.9762 (0.8872-1.0742)		0.7549	0.9856 (0.8997-1.0796)
Hepatic cancer		22	0.5564	0.9870 (0.9449-1.031)		0.8831	0.995 (0.9318-1.0625)		0.884	0.9957 (0.9394-1.0553)
Pancreatic cancer		18	0.5493	0.9829 (0.9288-1.0401)		0.95	0.9964 (0.8917-1.1133)		0.5537	0.9769 (0.9041-1.0555)
Colorectal cancer	Cathepsin O	70	0.3634	0.9658 (0.8959-1.0411)		0.3347	0.9128 (0.7595-1.0972)		0.7117	0.9798 (0.8795-1.0916)
Esophageal cancer		20	0.5866	1.0164 (0.9585-1.0778)		0.9009	0.9924 (0.8810-1.1178)		0.7938	1.0103 (0.9355-1.0911)
Gastric cancer		26	0.1804	0.9602 (0.9048-1.0190)		0.7288	0.9842 (0.9006-1.0756)		0.6185	0.9790 (0.9004-1.0644)
Hepatic cancer		22	0.8445	0.9957 (0.9532-1.0400)		0.2002	0.9566 (0.8959-1.0215)		0.6799	1.0136 (0.9507-1.0806)
Pancreatic cancer		18	0.0715	0.9488 (0.8962-1.0046)		0.8738	0.9908 (0.8851-1.1091)		0.2615	0.9536 (0.8778-1.036)
Colorectal cancer	Cathepsin S	70	0.3854	1.0338 (0.9590-1.1144)		0.2095	1.1262 (0.9370-1.3536)		0.3548	1.0538 (0.9431-1.1773)
Esophageal cancer		20	0.9779	0.9992 (0.9422-1.0595)		0.5379	0.9626 (0.8546-1.0842)		0.7138	1.0157 (0.9345-1.1040)
Gastric cancer		26	0.2944	0.9687 (0.9129-1.028)		0.32	0.955 (0.8739-1.0437)		0.078	0.9232 (0.8446-1.009)
Hepatic cancer		22	0.7335	0.9922 (0.9485-1.0379)		0.6857	1.0144 (0.9474-1.0861)		0.9381	0.9975 (0.9375-1.0614)
Pancreatic cancer		18	0.1452	0.9583 (0.905-1.0148)		0.5858	0.9677 (0.862-1.0863)		0.2027	0.9498 (0.8774-1.0281)
Colorectal cancer	Cathepsin L2	70	0.5523	1.0230 (0.9490-1.1029)		0.8327	1.0201 (0.8487-1.2261)		0.9143	0.9939 (0.8898-1.1103)
Esophageal cancer		20	0.2709	1.0335 (0.9746-1.0959)		0.1931	1.0855 (0.9638-1.2226)		0.6967	1.0163 (0.9371-1.1022)
Gastric cancer		26	0.1579	0.9581 (0.9028-1.0167)		0.1347	0.9322 (0.853-1.0188)		0.3662	0.9632 (0.8881-1.0448)
Hepatic cancer		22	0.629	1.0108 (0.9677-1.0558)		0.8879	1.0048 (0.941-1.0729)		0.8174	1.0073 (0.9469-1.0716)
Pancreatic cancer		18	0.4338	1.0271 (0.9605-1.0983)		0.5504	0.9604 (0.8433-1.0936)		0.5864	1.0231 (0.9422-1.1109)
Colorectal cancer	Cathepsin Z	70	0.7514	0.9879 (0.9164-1.0650)		0.6917	1.0381 (0.8637-1.2477)		0.9719	0.9980 (0.8924-1.1160)
Esophageal cancer		20	0.8706	0.9951 (0.9384-1.0553)		0.4833	0.9575 (0.8501-1.0784)		0.3932	0.9671 (0.8957-1.0443)
Gastric cancer		26	0.2564	0.9658 (0.9094-1.0257)		0.4245	0.9627 (0.8782-1.0552)		0.9744	0.9986 (0.9181-1.0863)
Hepatic cancer		22	0.8373	1.0045 (0.9618-1.0493)		0.9946	1.0002 (0.9367-1.068)		0.8414	0.994 (0.9367-1.0547)
Pancreatic cancer		18	0.9583	0.9982 (0.9332-1.0678)		0.303	0.9317 (0.8178-1.0614)		0.8563	1.008 (0.925-1.0983)

## Sheet: Supplementary Table 5
Supplementary Table 5 Heterogeneity and pleiotropy tests of reverse MR between DSCs and cathepsins.
Exposure	Outcome	IVW			MR-Egger			MR-Egger Intercept		MR-PRESSO Global
		Q	Q_df	Q_pval	Q	Q_df	Q_pval	Intercept	p_value	p_value
Colorectal cancer	Cathepsin B	72.5073	69	0.363094	70.5893	68	0.391159	-0.0128035	0.178547	0.367
Esophageal cancer		25.4455	19	0.146394	24.3877	18	0.142732	0.0201155	0.388558	0.14
Gastric cancer		26.5834	25	0.377014	23.4103	24	0.495697	-0.0190001	0.0875235	0.343
Hepatic cancer		32.4396	21	0.0528122	31.7433	20	0.0461121	0.0100826	0.515291	0.04
Pancreatic cancer		11.1245	17	0.85002	11.1241	16	0.801761	-0.000346847	0.984619	0.847
Colorectal cancer	Cathepsin E	68.5466	69	0.492763	68.5206	68	0.4595	0.00149223	0.872719	0.493
Esophageal cancer		24.7463	19	0.169063	24.6366	18	0.135259	-0.00647506	0.780274	0.16
Gastric cancer		25.3525	25	0.442762	23.3124	24	0.501427	-0.0152343	0.166076	0.453
Hepatic cancer		30.041	21	0.0911681	29.8945	20	0.0715812	-0.00462173	0.757508	0.07
Pancreatic cancer		12.4768	17	0.770448	12.2929	16	0.723582	-0.00759529	0.673803	0.788
Colorectal cancer	Cathepsin F	67.5803	69	0.525837	67.4198	68	0.497068	0.00370293	0.689962	0.517
Esophageal cancer		17.9822	19	0.523625	17.5349	18	0.486661	0.0130896	0.512105	0.556
Gastric cancer		29.6541	25	0.237501	27.6558	24	0.274826	0.0150806	0.200313	0.235
Hepatic cancer		29.1315	21	0.11088	23.5026	20	0.264794	-0.02866	0.0406606	0.134
Pancreatic cancer		13.4712	17	0.704114	12.9997	16	0.672778	0.0121622	0.50213	0.702
Colorectal cancer	Cathepsin G	58.1212	69	0.821787	56.4981	68	0.838928	-0.0117785	0.207	0.823
Esophageal cancer		27.1795	19	0.100541	23.3987	18	0.17573	-0.0380251	0.105312	0.07
Gastric cancer		31.08	25	0.186382	30.8406	24	0.158431	0.00521769	0.669869	0.19
Hepatic cancer		24.2174	21	0.282646	23.809	20	0.250835	0.0077179	0.564626	0.243
Pancreatic cancer		12.4689	17	0.770948	10.121	16	0.860236	0.0271405	0.144979	0.774
Colorectal cancer	Cathepsin H	80.1083	69	0.169735	77.485	68	0.20189	0.0149745	0.133826	0.158
Esophageal cancer		15.1103	19	0.71556	13.3982	18	0.767396	0.0256112	0.20717	0.701
Gastric cancer		27.9372	25	0.310754	27.807	24	0.268263	0.00384625	0.740453	0.267
Hepatic cancer		9.55769	21	0.984103	9.45347	20	0.977035	-0.00389994	0.75017	0.987
Pancreatic cancer		11.1753	17	0.847307	11.0965	16	0.803492	-0.0049719	0.782472	0.847
Colorectal cancer	Cathepsin O	56.0421	69	0.8693	55.6093	68	0.859209	0.00608224	0.51286	0.902
Esophageal cancer		7.09055	19	0.993715	6.88499	18	0.991061	0.00887494	0.655685	0.988
Gastric cancer		18.3128	25	0.828825	17.7747	24	0.8138	-0.00782208	0.470298	0.828
Hepatic cancer		19.7463	21	0.537381	17.1952	20	0.640268	0.0192948	0.125897	0.504
Pancreatic cancer		17.3222	17	0.432749	16.5347	16	0.416307	-0.0157141	0.395585	0.43
Colorectal cancer	Cathepsin S	66.7802	69	0.553334	65.7807	68	0.553714	-0.00924099	0.320992	0.57
Esophageal cancer		16.4839	19	0.624789	15.9852	18	0.593584	0.0138227	0.489102	0.622
Gastric cancer		22.2303	25	0.622412	22.0517	24	0.576183	0.00450854	0.676287	0.621
Hepatic cancer		22.4595	21	0.373457	21.6781	20	0.358231	-0.0106774	0.405881	0.395
Pancreatic cancer		17.4054	17	0.427243	17.3654	16	0.36234	-0.00354248	0.850189	0.482
Colorectal cancer	Cathepsin L2	50.6623	69	0.952298	50.6611	68	0.942669	0.000310515	0.973308	0.947
Esophageal cancer		13.8093	19	0.794692	12.9448	18	0.794843	-0.0181848	0.364775	0.786
Gastric cancer		14.4807	25	0.952692	13.8215	24	0.950579	0.00866367	0.424825	0.952
Hepatic cancer		18.4934	21	0.617601	18.4368	20	0.558657	0.00287424	0.814352	0.605
Pancreatic cancer		23.8596	17	0.123299	21.9538	16	0.144691	0.0244488	0.255801	0.143
Colorectal cancer	Cathepsin Z	64.3538	69	0.635945	64.0198	68	0.614362	-0.00534286	0.565233	0.641
Esophageal cancer		16.1405	19	0.647886	15.6069	18	0.619963	0.014297	0.474494	0.677
Gastric cancer		25.6385	25	0.427087	25.6294	24	0.372232	0.00101467	0.927422	0.433
Hepatic cancer		19.9301	21	0.525696	19.9001	20	0.464194	0.00209001	0.864344	0.622
Pancreatic cancer		24.0833	17	0.117189	22.0774	16	0.14071	0.0250882	0.245459	0.115

## Sheet: Supplementary Table 6
Supplementary Table 6 Results of MVMR analyses between cathepsins and DSCs.
Outcome	Exposure	nSNP		IVW			MR-Egger			IVW				MR-Egger				MR-Egger Intercept
				P-value	OR (95%CI)		P-value	OR (95%CI)		Q	Q_df	Q_pval		Q	Q_df	Q_pval		Intercept	p_value
Colorectal cancer	Cathepsin B	103		0.11	0.956 (0.9048-1.0101)		0.043	0.9361 (0.879-0.998)		115.856	94	0.0627		112.123	93	0.0862		0.003	0.207
	Cathepsin E			0.889	0.996 (0.9352-1.0597)		0.505	0.9782 (0.9167-1.0439)
	Cathepsin F			0.334	0.9695 (0.9094-1.0325)		0.552	0.9802 (0.9194-1.046)
	Cathepsin G			0.612	1.0171 (0.9522-1.0876)		0.444	1.0263 (0.9608-1.0964)
	Cathepsin H			0.969	0.999 (0.9618-1.0387)		0.815	0.995 (0.9579-1.0346)
	Cathepsin O			0.636	1.0222 (0.9333-1.1208)		0.356	1.045 (0.9512-1.148)
	Cathepsin S			0.004	1.0725 (1.0233-1.1252)		0.003	1.0736 (1.0243-1.1252)
	Cathepsin L2			0.896	1.005 (0.9305-1.0855)		0.822	0.991 (0.9167-1.0714)
	Cathepsin Z			0.509	0.9782 (0.9176-1.0429)		0.341	0.9695 (0.9094-1.0336)
Esophageal cancer	Cathepsin B	103		0.633	1.0315 (0.9066-1.1735)		0.834	1.0161 (0.8737-1.1818)		104.443	94	0.2167		103.976	93	0.2051		0.003	0.688
	Cathepsin E			0.902	1.009 (0.8746-1.1642)		0.928	0.993 (0.853-1.156)
	Cathepsin F			0.492	0.9493 (0.8187-1.1008)		0.59	0.9589 (0.8245-1.1163)
	Cathepsin G			0.528	1.0513 (0.9003-1.2263)		0.473	1.0587 (0.9057-1.2386)
	Cathepsin H			0.898	1.006 (0.9204-1.0997)		0.952	1.003 (0.9167-1.0975)
	Cathepsin O			0.28	1.1241 (0.9094-1.391)		0.23	1.1457 (0.9176-1.429)
	Cathepsin S			0.278	1.0629 (0.9522-1.1877)		0.275	1.064 (0.9522-1.1889)
	Cathepsin L2			0.871	1.0151 (0.8487-1.2141)		0.975	1.003 (0.8353-1.2044)
	Cathepsin Z			0.714	0.9724 (0.8378-1.1286)		0.641	0.9646 (0.8286-1.123)
Gastric cancer	Cathepsin B	102		0.212	0.9503 (0.8763-1.0294)		0.276	0.9484 (0.8624-1.0429)		75.8822	93	0.9018		75.7684	92	0.8898		0	0.942
	Cathepsin E			0.34	0.9666 (0.9012-1.0367)		0.315	0.9627 (0.8932-1.0367)
	Cathepsin F			0.504	0.9724 (0.8949-1.0555)		0.555	0.9743 (0.8958-1.0608)
	Cathepsin G			0.889	1.006 (0.9222-1.0975)		0.856	1.008 (0.9222-1.1019)
	Cathepsin H			0.954	1.001 (0.9531-1.0523)		0.97	1.001 (0.9522-1.0523)
	Cathepsin O			0.411	1.0513 (0.9333-1.1841)		0.395	1.0565 (0.9315-1.1984)
	Cathepsin S			0.635	1.0171 (0.9493-1.0887)		0.63	1.0171 (0.9493-1.0887)
	Cathepsin L2			0.076	0.9158 (0.8303-1.009)		0.073	0.913 (0.827-1.008)
	Cathepsin Z			0.08	1.0844 (0.99-1.1865)		0.096	1.0811 (0.9861-1.1853)
Hepatic cancer	Cathepsin B	103		0.607	1.0398 (0.8976-1.2032)		0.415	1.0736 (0.9057-1.2725)		96.5902	94	0.4068		90.777	93	0.5459		-0.004	0.545
	Cathepsin E			0.203	0.9194 (0.8049-1.046)		0.073	0.8834 (0.7718-1.0111)
	Cathepsin F			0.845	0.9851 (0.8462-1.1457)		0.994	1.001 (0.8581-1.1665)
	Cathepsin G			0.942	1.006 (0.8581-1.1794)		0.857	1.0151 (0.8642-1.1912)
	Cathepsin H			0.549	0.9724 (0.8887-1.065)		0.548	0.9724 (0.8887-1.065)
	Cathepsin O			0.77	1.0336 (0.8303-1.2853)		0.635	1.0565 (0.842-1.3258)
	Cathepsin S			0.164	1.092 (0.9646-1.2361)		0.146	1.0953 (0.9685-1.2374)
	Cathepsin L2			0.198	0.8896 (0.7438-1.0629)		0.141	0.8737 (0.7305-1.046)
	Cathepsin Z			0.91	0.991 (0.8403-1.1677)		0.759	0.9743 (0.8261-1.1491)
Pancreatic cancer	Cathepsin B	103		0.681	1.0294 (0.8976-1.1794)		0.74	0.9734 (0.8319-1.1388)		108.536	94	0.145		106.189	93	0.1652		0.01	0.177
	Cathepsin E			0.878	1.0131 (0.8573-1.1972)		0.892	1.0121 (0.8504-1.2044)
	Cathepsin F			0.324	0.9194 (0.778-1.0865)		0.414	0.9315 (0.7866-1.1041)
	Cathepsin G			0.571	0.9522 (0.8041-1.1275)		0.601	0.956 (0.8065-1.132)
	Cathepsin H			0.016	0.8851 (0.8025-0.9773)		0.011	0.8799 (0.7969-0.9714)
	Cathepsin O			0.155	1.1853 (0.938-1.4978)		0.107	1.219 (0.9579-1.5496)
	Cathepsin S			0.88	0.991 (0.8807-1.1152)		0.918	0.994 (0.8843-1.1174)
	Cathepsin L2			0.403	0.9176 (0.7498-1.123)		0.32	0.9012 (0.7342-1.1063)
	Cathepsin Z			0.927	0.993 (0.8454-1.1653)		0.82	0.9812 (0.8353-1.1526)

## Sheet: Supplementary Table 7
Supplementary Table 7. Data of significant estimates of UVMR underlying Fig. 2.
Cathepsin S on colorectal cancer
SNP	exposure	id.exposure	outcome	id.outcome	effect_allele.exposure	other_allele.exposure	effect_allele.outcome	other_allele.outcome	beta.exposure	beta.outcome	eaf.exposure	eaf.outcome	chr	pos	se.outcome		pval.outcome	chr.exposure	pos.exposure	se.exposure	pval.exposure	R2	f	meanf
rs1022239	Cathepsin S	prot-a-727	Colorectal Cancer	ebi-a-GCST90018808	T	A	T	A	0.1157	0.0036	0.58887	0.635999	13	65424046	0.0133		0.7877	13	65424046	0.025	3.71535e-06	0.00644662	21.4054	39.6911
rs10516855	Cathepsin S	prot-a-727	Colorectal Cancer	ebi-a-GCST90018808	C	T	C	T	-0.1969	-0.0108	0.09552	0.0894219	4	90924478	0.0311		0.7287	4	90924478	0.0421	2.95121e-06	0.00658284	21.8607	39.6911
rs1060435	Cathepsin S	prot-a-727	Colorectal Cancer	ebi-a-GCST90018808	G	A	G	A	-0.1291	-0.0225	0.39793	0.35061	11	68855595	0.0135		0.0956996	11	68855595	0.0251	2.75423e-07	0.00795047	26.4388	39.6911
rs113108135	Cathepsin S	prot-a-727	Colorectal Cancer	ebi-a-GCST90018808	C	G	C	G	0.2349	-0.0127	0.06933	0.057883	5	166659513	0.0371		0.7327	5	166659513	0.0491	1.69824e-06	0.00688584	22.8739	39.6911
rs116623438	Cathepsin S	prot-a-727	Colorectal Cancer	ebi-a-GCST90018808	C	T	C	T	-0.43	-0.0241	0.02023	0.014434	5	102689283	0.0622		0.698601	5	102689283	0.0876	9.12011e-07	0.00724644	24.0805	39.6911
rs118010753	Cathepsin S	prot-a-727	Colorectal Cancer	ebi-a-GCST90018808	C	T	C	T	0.5018	-0.0059	0.01437	0.0102737	21	18833920	0.085		0.9444	21	18833920	0.1081	3.46737e-06	0.00648543	21.5351	39.6911
rs12804405	Cathepsin S	prot-a-727	Colorectal Cancer	ebi-a-GCST90018808	A	G	A	G	0.612	0.0077	0.01019	0.00701889	11	24422062	0.1042		0.941	11	24422062	0.129	2.0893e-06	0.00677215	22.4937	39.6911
rs13150189	Cathepsin S	prot-a-727	Colorectal Cancer	ebi-a-GCST90018808	A	G	A	G	0.1556	0.0228	0.21113	0.17244	4	181239467	0.0175		0.1927	4	181239467	0.0306	3.46737e-07	0.00777217	25.8412	39.6911
rs13196989	Cathepsin S	prot-a-727	Colorectal Cancer	ebi-a-GCST90018808	T	C	T	C	-0.1758	-0.0406	0.13099	0.149786	6	239373	0.017		0.0172799	6	239373	0.0374	2.5704e-06	0.00664893	22.0816	39.6911
rs13212873	Cathepsin S	prot-a-727	Colorectal Cancer	ebi-a-GCST90018808	C	T	C	T	0.5422	-0.1426	0.0116	0.0152664	6	143059208	0.0806		0.0769892	6	143059208	0.117	3.54813e-06	0.00646376	21.4627	39.6911
rs13411643	Cathepsin S	prot-a-727	Colorectal Cancer	ebi-a-GCST90018808	C	T	C	T	0.1831	0.008	0.13712	0.218703	2	60351132	0.0143		0.5768	2	60351132	0.0364	5.01187e-07	0.00760698	25.2878	39.6911
rs2470994	Cathepsin S	prot-a-727	Colorectal Cancer	ebi-a-GCST90018808	C	T	C	T	0.1304	-0.0047	0.28088	0.20733	7	47430626	0.0189		0.803	7	47430626	0.0281	3.38844e-06	0.00648146	21.5218	39.6911
rs41271951	Cathepsin S	prot-a-727	Colorectal Cancer	ebi-a-GCST90018808	G	A	G	A	-0.8605	-0.0559	0.08349	0.0795194	1	150737220	0.0327		0.0872308	1	150737220	0.0419	7.07946e-94	0.113294	421.513	39.6911
rs4313886	Cathepsin S	prot-a-727	Colorectal Cancer	ebi-a-GCST90018808	C	T	C	T	0.1687	0.0053	0.13446	0.133844	18	74370742	0.0177		0.765301	18	74370742	0.0365	3.89045e-06	0.0064298	21.3492	39.6911
rs4581957	Cathepsin S	prot-a-727	Colorectal Cancer	ebi-a-GCST90018808	A	G	A	G	-0.1775	-0.0369	0.13414	0.128531	2	174866439	0.0267		0.1661	2	174866439	0.0365	1.14815e-06	0.0071132	23.6346	39.6911
rs529565	Cathepsin S	prot-a-727	Colorectal Cancer	ebi-a-GCST90018808	C	T	C	T	-0.1315	-0.0183	0.31269	0.377371	9	136149500	0.0125		0.1444	9	136149500	0.0266	7.76247e-07	0.00734919	24.4245	39.6911
rs61870690	Cathepsin S	prot-a-727	Colorectal Cancer	ebi-a-GCST90018808	G	A	G	A	-0.3386	0.049	0.04143	0.0240314	10	127523966	0.0598		0.4131	10	127523966	0.0684	7.24436e-07	0.00736892	24.4905	39.6911
rs6657328	Cathepsin S	prot-a-727	Colorectal Cancer	ebi-a-GCST90018808	C	G	C	G	-0.1291	0.0035	0.7184	0.734196	1	107433954	0.0137		0.7978	1	107433954	0.0283	4.89779e-06	0.00626476	20.7978	39.6911
rs73099998	Cathepsin S	prot-a-727	Colorectal Cancer	ebi-a-GCST90018808	T	C	T	C	-0.146	-0.0202	0.20811	0.218555	12	58633987	0.0148		0.1719	12	58633987	0.0308	2.18776e-06	0.00676102	22.4564	39.6911
rs74804137	Cathepsin S	prot-a-727	Colorectal Cancer	ebi-a-GCST90018808	C	T	C	T	-0.5178	0.0716	0.01757	0.0156104	12	18017954	0.0747		0.3377	12	18017954	0.0987	1.58489e-07	0.00826872	27.5059	39.6911
rs7614425	Cathepsin S	prot-a-727	Colorectal Cancer	ebi-a-GCST90018808	A	G	A	G	-0.2082	0.0184	0.09254	0.119297	3	98174258	0.0173		0.2866	3	98174258	0.0436	1.8197e-06	0.00686046	22.789	39.6911
rs77792819	Cathepsin S	prot-a-727	Colorectal Cancer	ebi-a-GCST90018808	G	A	G	A	0.3147	0.0579	0.04096	0.0381162	12	94386245	0.0471		0.2188	12	94386245	0.0661	1.94984e-06	0.00681982	22.6531	39.6911
rs78767885	Cathepsin S	prot-a-727	Colorectal Cancer	ebi-a-GCST90018808	C	T	C	T	0.2238	-0.0366	0.08725	0.0724526	19	18112020	0.0353		0.2993	19	18112020	0.0477	2.69153e-06	0.00662447	21.9999	39.6911
rs989576	Cathepsin S	prot-a-727	Colorectal Cancer	ebi-a-GCST90018808	T	C	T	C	0.1307	0.007	0.29843	0.255852	4	127182592	0.0159		0.659699	4	127182592	0.0278	2.5704e-06	0.00665147	22.0901	39.6911
Cathepsin S on pancreatic cancer
SNP	exposure	id.exposure	outcome	id.outcome	effect_allele.exposure	other_allele.exposure	effect_allele.outcome	other_allele.outcome	beta.exposure	beta.outcome	eaf.exposure	eaf.outcome	chr	pos	se.outcome		pval.outcome	chr.exposure	pos.exposure	se.exposure	pval.exposure	R2	f	meanf
rs12911554	Cathepsin H	prot-a-725	Pancreatic Cancer	ebi-a-GCST90018893	T	C	T	C	-0.1198	0.0316	0.55027	0.592299	15	51542757	0.0357		0.3762	15	51542757	0.0251	1.8197e-06	0.00685384	22.7669	122.771
rs146037740	Cathepsin H	prot-a-725	Pancreatic Cancer	ebi-a-GCST90018893	A	G	A	G	0.4736	0.076	0.02292	0.0172269	18	11507434	0.1607		0.6364	18	11507434	0.0929	3.46737e-07	0.00781161	25.9734	122.771
rs147991203	Cathepsin H	prot-a-725	Pancreatic Cancer	ebi-a-GCST90018893	T	C	T	C	0.3758	0.0656	0.02671	0.0229406	4	140256765	0.1417		0.6434	4	140256765	0.0773	1.1749e-06	0.00710903	23.6206	122.771
rs34843303	Cathepsin H	prot-a-725	Pancreatic Cancer	ebi-a-GCST90018893	C	T	C	T	-1.1194	0.0663	0.11403	0.105183	15	79234470	0.0577		0.2508	15	79234470	0.0344	1e-200	0.242872	1058.26	122.771
rs35628511	Cathepsin H	prot-a-725	Pancreatic Cancer	ebi-a-GCST90018893	T	C	T	C	-0.1253	0.0183	0.3116	0.360808	1	24667702	0.0368		0.619901	1	24667702	0.0272	4.16869e-06	0.00638757	21.2081	122.771
rs508807	Cathepsin H	prot-a-725	Pancreatic Cancer	ebi-a-GCST90018893	C	G	C	G	-0.1511	-0.028	0.81025	0.703206	7	152771726	0.0401		0.486	7	152771726	0.032	2.39883e-06	0.00670903	22.2826	122.771
rs60018174	Cathepsin H	prot-a-725	Pancreatic Cancer	ebi-a-GCST90018893	T	C	T	C	0.1956	-0.1512	0.1159	0.0984644	16	5452751	0.0604		0.0123501	16	5452751	0.0395	7.24436e-07	0.00737367	24.5064	122.771
rs62013235	Cathepsin H	prot-a-725	Pancreatic Cancer	ebi-a-GCST90018893	A	G	A	G	0.402	-0.1228	0.091	0.0893622	15	79246166	0.0618		0.0469397	15	79246166	0.0432	1.34896e-20	0.0255619	86.5409	122.771
rs62474230	Cathepsin H	prot-a-725	Pancreatic Cancer	ebi-a-GCST90018893	C	G	C	G	-0.2377	0.0496	0.06195	0.0512131	8	3347249	0.0793		0.5313	8	3347249	0.0506	2.69153e-06	0.00664077	22.0543	122.771
rs74342103	Cathepsin H	prot-a-725	Pancreatic Cancer	ebi-a-GCST90018893	T	A	T	A	0.3766	-0.0519	0.02583	0.0213632	19	36003934	0.1239		0.6754	19	36003934	0.0812	3.46737e-06	0.00647414	21.4974	122.771
rs77977134	Cathepsin H	prot-a-725	Pancreatic Cancer	ebi-a-GCST90018893	C	T	C	T	-0.2721	0.0041	0.0493	0.0497478	11	81603149	0.1135		0.971	11	81603149	0.0583	3.01995e-06	0.00655568	21.7699	122.771

## Sheet: Supplementary Table 8
Supplementary Table 8. Data of significant estimates of MVMR underlying Fig. 3.
Multivariable MR analysis of cathepsins and colorectal cancer
SNP	exposure_beta									exposure_pval									exposure_se									outcome_beta	outcome_pval	outcome_se
	Cathepsin B || prot-a-718	Cathepsin E || prot-a-720	Cathepsin F || prot-a-722	Cathepsin G || prot-a-723	Cathepsin H || prot-a-725	Cathepsin O || prot-a-726	Cathepsin S || prot-a-727	Cathepsin L2 || prot-a-728	Cathepsin Z || prot-a-729	Cathepsin B || prot-a-718	Cathepsin E || prot-a-720	Cathepsin F || prot-a-722	Cathepsin G || prot-a-723	Cathepsin H || prot-a-725	Cathepsin O || prot-a-726	Cathepsin S || prot-a-727	Cathepsin L2 || prot-a-728	Cathepsin Z || prot-a-729	Cathepsin B || prot-a-718	Cathepsin E || prot-a-720	Cathepsin F || prot-a-722	Cathepsin G || prot-a-723	Cathepsin H || prot-a-725	Cathepsin O || prot-a-726	Cathepsin S || prot-a-727	Cathepsin L2 || prot-a-728	Cathepsin Z || prot-a-729	Colorectal cancer || ebi-a-GCST90018808
rs10170044	-0.0032	0.04	-0.0154	0.115	-0.0239	-0.0329	-0.0164	-0.0269	-0.0164	0.891251	0.112202	0.537032	4.7863e-06	0.346737	0.190546	0.512861	0.288403	0.512861	0.0252	0.0252	0.0252	0.0251	0.0252	0.0252	0.0252	0.0252	0.0252	-0.0142	0.2657	0.0127
rs1022239	-0.0076	0.0118	0.0115	0.0532	-0.0285	0.0167	0.1157	0.0142	0.0006	0.758578	0.645654	0.645654	0.0338844	0.25704	0.501187	3.71535e-06	0.57544	0.977237	0.0251	0.0251	0.0251	0.0251	0.0251	0.0251	0.025	0.0251	0.0251	0.0036	0.7877	0.0133
rs10516855	0.0563	0.0569	-0.0553	0.06	0.0535	0.0156	-0.1969	0.0166	-0.0434	0.18197	0.177828	0.190546	0.154882	0.204174	0.707946	2.95121e-06	0.691831	0.301995	0.0423	0.0423	0.0423	0.0423	0.0423	0.0423	0.0421	0.0423	0.0423	-0.0108	0.7287	0.0311
rs1060435	0.003	-0.0303	-0.0016	-0.0403	0.0224	0.0078	-0.1291	-0.0078	-0.0105	0.912011	0.229087	0.954993	0.109648	0.371535	0.758578	2.75423e-07	0.758578	0.676083	0.0252	0.0252	0.0252	0.0252	0.0252	0.0252	0.0251	0.0252	0.0252	-0.0225	0.0956996	0.0135
rs1065853	0.2266	-0.0546	0.0472	0.0426	0.0512	0.0356	0.0953	0.025	0.0017	1e-06	0.239883	0.30903	0.363078	0.269153	0.446684	0.0398107	0.588844	0.977237	0.0463	0.0465	0.0465	0.0465	0.0465	0.0465	0.0465	0.0465	0.0465	-0.0756	0.0350598	0.0359
rs10745925	0.0238	0.0382	-0.2874	-0.0373	0.0127	-0.0171	0.0514	-0.0815	-0.3624	0.380189	0.162181	9.12011e-27	0.17378	0.645654	0.537032	0.060256	0.00275423	2.29087e-42	0.0273	0.0273	0.0268	0.0273	0.0273	0.0273	0.0273	0.0273	0.0266	0.0216	0.0987507	0.0131
rs10761760	0.0084	0.0085	0.1108	0.0171	0.0461	0.0255	-0.033	-0.0264	0.1321	0.74131	0.74131	1.8197e-05	0.512861	0.0758578	0.323594	0.204174	0.30903	3.0903e-07	0.0259	0.0259	0.0259	0.0259	0.0259	0.0259	0.0259	0.0259	0.0258	0.0041	0.7403	0.0124
rs10817163	0.0245	-0.0321	-0.0017	0.0261	-0.0007	0.0048	0.0289	0.1983	0.0039	0.426581	0.295121	0.954993	0.398107	0.977237	0.870964	0.346737	7.07946e-11	0.891251	0.0306	0.0306	0.0306	0.0306	0.0306	0.0306	0.0306	0.0304	0.0306	0.0078	0.5632	0.0134
rs10902420	0.0081	-0.0177	0.0717	-0.0064	-0.0895	-0.2097	-0.0466	-0.0834	0.0117	0.851138	0.691831	0.0977237	0.891251	0.0389045	1.23027e-06	0.281838	0.0549541	0.794328	0.0434	0.0434	0.0434	0.0434	0.0434	0.0432	0.0434	0.0434	0.0434	0.0014	0.9315	0.0166
rs112526544	-0.0116	0.0361	0.3801	-0.0319	0.0225	0.0644	-0.0033	0.0556	0.2274	0.870964	0.630957	6.91831e-07	0.676083	0.776247	0.398107	0.954993	0.467735	0.00301995	0.0768	0.0768	0.0766	0.0769	0.0769	0.0769	0.0769	0.0769	0.0768	0.001	0.955	0.0173
rs112918835	-0.0369	0.7062	0.1976	-0.1749	0.2489	0.0346	-0.0918	-0.2715	0.2126	0.812831	3.71535e-06	0.194984	0.251189	0.104713	0.812831	0.549541	0.0758578	0.165959	0.153	0.1526	0.1531	0.1531	0.1531	0.1531	0.1531	0.153	0.1531	-0.0651	0.4407	0.0845
rs113108135	0.0211	-0.0388	0.0382	0.0125	-0.048	-0.0656	0.2349	-0.095	-0.0247	0.660693	0.426581	0.436516	0.794328	0.331131	0.18197	1.69824e-06	0.0537032	0.616595	0.0493	0.0493	0.0493	0.0492	0.0493	0.0492	0.0491	0.0492	0.0493	-0.0127	0.7327	0.0371
rs113646963	0.1996	-0.0149	0.0108	0.0432	0.0587	-0.0528	0.0041	0.0567	0.0112	2.95121e-06	0.724436	0.794328	0.316228	0.169824	0.218776	0.933254	0.186209	0.794328	0.0427	0.0428	0.0428	0.0428	0.0428	0.0428	0.0428	0.0428	0.0428	-0.0363	0.2472	0.0314
rs114113108	0.2285	0.0838	-0.3253	0.3491	-0.1818	-0.4834	0.1285	-0.5922	-0.0471	0.0524807	0.47863	0.00562341	0.00295121	0.123027	3.80189e-05	0.275423	4.36516e-07	0.691831	0.1176	0.1177	0.1176	0.1175	0.1176	0.1174	0.1176	0.1172	0.1176	0.0703	0.4253	0.0882
rs114418234	-0.022	-0.0709	-0.0285	0.3077	0.0052	0.0576	0.0225	0.0235	0.0532	0.74131	0.275423	0.660693	2.23872e-06	0.933254	0.380189	0.724436	0.724436	0.416869	0.0653	0.0653	0.0653	0.065	0.0653	0.0653	0.0653	0.0653	0.0653	-0.0159	0.738599	0.0475
rs114675081	0.2172	0.0045	0.2838	-0.0085	-0.0202	0.0866	0.1463	0.1494	0.5153	0.0436516	0.977237	0.00851138	0.933254	0.851138	0.426581	0.17378	0.165959	1.65959e-06	0.1078	0.1079	0.1078	0.1079	0.1079	0.1078	0.1079	0.1079	0.1075	-0.0856	0.2472	0.074
rs11563944	0.1291	-0.0109	0.0011	-0.007	-0.0065	0.0076	-0.0393	-0.0121	-0.0068	3.54813e-06	0.691831	0.977237	0.794328	0.812831	0.794328	0.158489	0.660693	0.812831	0.0278	0.0279	0.0279	0.0279	0.0279	0.0279	0.0279	0.0279	0.0279	-0.0133	0.3082	0.013
rs115901379	0.0006	0.058	0.4306	0.0919	0.0753	0.1574	0.0418	0.1271	0.2955	1	0.537032	3.38844e-06	0.323594	0.416869	0.0912011	0.660693	0.169824	0.00144544	0.093	0.0929	0.0927	0.093	0.093	0.0929	0.093	0.093	0.0928	-0.0466	0.4306	0.0591
rs116142041	-0.0417	-0.1183	-0.0005	-0.3356	0.0458	0.0426	-0.0084	-0.0285	0.0306	0.537032	0.0758578	1	4.57088e-07	0.489779	0.524807	0.891251	0.676083	0.645654	0.0668	0.0668	0.0668	0.0665	0.0668	0.0668	0.0668	0.0668	0.0668	-0.0578	0.2589	0.0512
rs116407656	0.0326	0.041	-0.1018	0.138	0.0494	0.0935	-0.0507	0.4014	-0.0417	0.707946	0.630957	0.234423	0.107152	0.562341	0.275423	0.549541	2.75423e-06	0.630957	0.0859	0.086	0.086	0.0859	0.086	0.086	0.0859	0.0856	0.086	-0.0416	0.5443	0.0687
rs116623438	-0.1561	0.0525	0.0869	0.0713	0.0326	0.0863	-0.43	-0.0596	0.075	0.0758578	0.549541	0.323594	0.416869	0.707946	0.323594	9.12011e-07	0.501187	0.389045	0.0879	0.0879	0.0879	0.0879	0.0879	0.0879	0.0876	0.0879	0.0879	-0.0241	0.698601	0.0622
rs116920068	-0.0868	-0.0324	-0.2143	0.1648	-0.0358	0.0365	-0.1222	-0.1299	-0.3498	0.251189	0.660693	0.00436516	0.0281838	0.630957	0.630957	0.104713	0.0831764	3.01995e-06	0.0752	0.0752	0.0751	0.0752	0.0752	0.0752	0.0752	0.0752	0.0749	0.018	0.731601	0.0524
rs117133380	0.1293	0.1522	0.1134	0.5002	-0.1305	-0.1847	-0.0189	-0.1388	0.0345	0.223872	0.154882	0.288403	2.63027e-06	0.223872	0.0831764	0.851138	0.194984	0.74131	0.1068	0.1068	0.1068	0.1065	0.1069	0.1068	0.1068	0.1068	0.1069	0.158	0.0706496	0.0874
rs117486267	-0.4003	0.0578	0.0794	-0.0161	-0.1937	-0.0579	0.0918	-0.0109	0.0507	1.58489e-06	0.489779	0.338844	0.851138	0.0204174	0.489779	0.275423	0.891251	0.549541	0.0834	0.0837	0.0837	0.0837	0.0837	0.0837	0.0837	0.0837	0.0837	-0.0466	0.4625	0.0634
rs118010753	-0.0299	-0.3012	0.023	-0.1652	0.1831	0.2508	0.5018	0.1397	0.2287	0.776247	0.00537032	0.831764	0.128825	0.0912011	0.0204174	3.46737e-06	0.199526	0.0346737	0.1085	0.1083	0.1085	0.1084	0.1084	0.1084	0.1081	0.1084	0.1083	-0.0059	0.9444	0.085
rs1260326	0.0052	0.0626	-0.1642	-0.0293	-0.0202	0.0377	-0.0098	-0.0055	-0.0108	0.831764	0.0134896	6.91831e-11	0.245471	0.426581	0.138038	0.691831	0.831764	0.676083	0.0253	0.0253	0.0252	0.0253	0.0253	0.0253	0.0253	0.0253	0.0253	0.0235	0.0572796	0.0123
rs12804405	0.3577	0.0565	0.0908	0.0823	0.0152	0.0129	0.612	-0.1439	0.2002	0.00562341	0.660693	0.47863	0.524807	0.912011	0.912011	2.0893e-06	0.269153	0.123027	0.1293	0.1295	0.1295	0.1295	0.1294	0.1295	0.129	0.1295	0.1294	0.0077	0.941	0.1042
rs12911554	0.0108	0.0306	-0.0124	0.0449	-0.1198	-0.0812	-0.0227	-0.0671	-0.0571	0.660693	0.223872	0.616595	0.074131	1.8197e-06	0.00125893	0.363078	0.00758578	0.0234423	0.0252	0.0252	0.0252	0.0252	0.0251	0.0252	0.0252	0.0252	0.0252	0.0023	0.8578	0.0128
rs13068566	0.0005	-0.0272	0.0206	-0.0229	0.028	0.0173	-0.0217	0.1157	-0.0043	0.977237	0.275423	0.40738	0.354813	0.25704	0.489779	0.380189	2.88403e-06	0.851138	0.0248	0.0248	0.0248	0.0248	0.0248	0.0248	0.0248	0.0247	0.0248	0.0085	0.4942	0.0125
rs13089837	0.0139	-0.1152	-0.0368	-0.0383	0.0066	0.0132	0	-0.0192	-0.0124	0.57544	4.16869e-06	0.141254	0.125893	0.794328	0.60256	1	0.446684	0.616595	0.0251	0.025	0.0251	0.0251	0.0251	0.0251	0.0251	0.0251	0.0251	0.0246	0.0581005	0.013
rs13150189	0.0014	-0.0113	0.0625	0.022	-0.0132	0.053	0.1556	0.0602	0.1261	0.954993	0.707946	0.0416869	0.47863	0.660693	0.0831764	3.46737e-07	0.0501187	3.80189e-05	0.0307	0.0307	0.0307	0.0307	0.0307	0.0306	0.0306	0.0307	0.0306	0.0228	0.1927	0.0175
rs13152767	0.4158	0.0423	-0.0366	0.1321	0.0545	-0.0239	-0.0754	0.0337	-0.0279	1.62181e-06	0.630957	0.676083	0.128825	0.537032	0.776247	0.389045	0.691831	0.74131	0.0867	0.087	0.087	0.087	0.087	0.087	0.087	0.087	0.0869	-0.0517	0.07808	0.0294
rs13196989	0.0634	0.007	0.0171	-0.0048	0.0064	0.0154	-0.1758	-0.0613	-0.0327	0.0912011	0.851138	0.645654	0.891251	0.870964	0.676083	2.5704e-06	0.102329	0.380189	0.0375	0.0375	0.0375	0.0375	0.0375	0.0375	0.0374	0.0375	0.0375	-0.0406	0.0172799	0.017
rs13212873	0.0978	-0.1944	-0.0939	0.104	0.0873	0.0259	0.5422	-0.1386	0.0266	0.40738	0.0977237	0.426581	0.371535	0.457088	0.831764	3.54813e-06	0.239883	0.812831	0.1173	0.1173	0.1173	0.1173	0.1173	0.1173	0.117	0.1173	0.1173	-0.1426	0.0769892	0.0806
rs13411643	0.0151	-0.0331	0.0076	-0.025	0.0018	0.0083	0.1831	0.0249	0.0545	0.676083	0.363078	0.831764	0.489779	0.954993	0.812831	5.01187e-07	0.501187	0.134896	0.0366	0.0366	0.0366	0.0366	0.0366	0.0366	0.0364	0.0366	0.0366	0.008	0.5768	0.0143
rs143015877	0.028	-0.0111	-0.1325	0.0282	0.018	-0.0408	-0.0009	-0.0481	-0.0726	0.331131	0.691831	3.98107e-06	0.331131	0.537032	0.154882	0.977237	0.0954993	0.011749	0.0288	0.0288	0.0287	0.0288	0.0288	0.0288	0.0288	0.0288	0.0288	0.0127	0.3619	0.0139
rs143557119	0.4327	0.1639	-0.0336	0.059	0.0938	0.002	0.0215	0.073	0.0009	4.7863e-06	0.0831764	0.724436	0.537032	0.323594	0.977237	0.812831	0.436516	1	0.0946	0.0948	0.0949	0.0949	0.0948	0.0949	0.0949	0.0949	0.0948	0.0115	0.8712	0.071
rs146037740	0.0978	-0.0242	0.1417	-0.1211	0.4736	0.245	0.0765	0.1557	0.0598	0.295121	0.794328	0.128825	0.194984	3.46737e-07	0.00851138	0.40738	0.0954993	0.524807	0.0933	0.0933	0.0933	0.0933	0.0929	0.0931	0.0933	0.0932	0.0933	0.111	0.0971091	0.0669
rs146963690	-0.1675	-0.1219	-0.2393	-0.2648	0.1867	0.6246	-0.0636	0.212	0.0512	0.204174	0.354813	0.0707946	0.0457088	0.158489	2.29087e-06	0.630957	0.109648	0.691831	0.1326	0.1326	0.1326	0.1325	0.1326	0.1322	0.1326	0.1326	0.1326	-0.0852	0.3199	0.0856
rs147099093	0.0474	0.0227	-0.0585	0.4271	0.007	0.0775	0.0547	0.0746	0.0598	0.588844	0.794328	0.512861	1.38038e-06	0.933254	0.380189	0.537032	0.398107	0.501187	0.0888	0.0888	0.0888	0.0885	0.0887	0.0887	0.0888	0.0887	0.0888	0.0681	0.3564	0.0739
rs147881440	-0.2331	0.0646	0.0327	-0.0407	-0.0748	-0.0114	0.0157	-0.0059	0.0783	4.7863e-06	0.204174	0.524807	0.426581	0.144544	0.831764	0.758578	0.912011	0.125893	0.051	0.0511	0.0511	0.0511	0.0511	0.0511	0.0511	0.0511	0.0511	0.0538	0.1491	0.0373
rs147991203	0.2197	0.069	-0.0009	0.0637	0.3758	0.2735	0.0175	0.0689	0.1099	0.00457088	0.371535	1	0.40738	1.1749e-06	0.000416869	0.812831	0.371535	0.154882	0.0775	0.0775	0.0776	0.0776	0.0773	0.0775	0.0776	0.0776	0.0776	-0.1066	0.0709496	0.059
rs148201372	-0.0456	0.1334	-0.1346	0.0487	0.0912	-0.0845	-0.0614	0.0414	-0.5187	0.676083	0.20893	0.20893	0.645654	0.389045	0.426581	0.562341	0.691831	1.04713e-06	0.1066	0.1066	0.1066	0.1066	0.1066	0.1066	0.1066	0.1066	0.1063	0.6087	0.04783	0.3076
rs148370779	0.1991	-0.1445	-0.1671	0.0956	0.3086	0.1907	-0.0746	0.0719	-1.7632	0.0831764	0.20893	0.144544	0.40738	0.00707946	0.0954993	0.512861	0.537032	2.5704e-57	0.1147	0.1147	0.1147	0.1147	0.1146	0.1147	0.1148	0.1148	0.1105	0.0903	0.3166	0.0901
rs148608463	0.018	0.0465	0.0434	0.0265	0.0015	-0.0077	0.0161	-0.1178	0.0282	0.489779	0.0707946	0.0933254	0.301995	0.954993	0.758578	0.537032	4.57088e-06	0.275423	0.0258	0.0258	0.0258	0.0258	0.0258	0.0258	0.0258	0.0257	0.0258	0.0121	0.3286	0.0124
rs148930853	0.5516	-0.0348	-0.1224	0.1888	0.1757	-0.0477	0.0955	-0.0348	0.0228	3.01995e-06	0.776247	0.301995	0.112202	0.138038	0.691831	0.416869	0.776247	0.851138	0.1181	0.1185	0.1184	0.1185	0.1184	0.1185	0.1185	0.1185	0.1185	0.0869	0.32	0.0874
rs149159018	0.0594	-0.0982	0.074	-0.0191	0.2143	0.7034	0.1529	0.3165	0.3374	0.660693	0.467735	0.588844	0.891251	0.112202	1.54882e-07	0.25704	0.0186209	0.0120226	0.1346	0.1345	0.1346	0.1346	0.1346	0.134	0.1346	0.1345	0.1345	-0.4013	0.7214	1.1252
rs150811995	0.4603	-0.0287	-0.1109	0.1373	0.0038	-0.0191	-0.0571	0.1443	0.0172	4.57088e-06	0.776247	0.269153	0.17378	0.977237	0.851138	0.57544	0.151356	0.870964	0.1004	0.1007	0.1007	0.1007	0.1007	0.1007	0.1007	0.1007	0.1007	0.0283	0.715	0.0774
rs151179824	0.2237	0.1232	0.0685	0.0707	0.1426	0.1876	-0.0519	0.4449	-0.0531	0.0177828	0.194984	0.467735	0.457088	0.131826	0.0467735	0.588844	2.34423e-06	0.57544	0.0945	0.0946	0.0946	0.0946	0.0946	0.0945	0.0946	0.0943	0.0946	-0.0525	0.4819	0.0746
rs1523319	-0.007	0.0234	-0.0651	0.092	-0.08	-0.0418	-0.0044	-0.1292	-0.0076	0.794328	0.398107	0.0199526	0.000977237	0.00416869	0.134896	0.870964	3.54813e-06	0.794328	0.0279	0.0279	0.0279	0.0279	0.0279	0.0279	0.0279	0.0279	0.0279	-0.0095	0.4838	0.0136
rs1692819	0.4246	0.0327	0.0139	0.0412	-0.0196	-0.0424	-0.001	-0.0302	-0.0308	5.24807e-54	0.251189	0.630957	0.147911	0.489779	0.134896	0.977237	0.288403	0.275423	0.0274	0.0284	0.0284	0.0284	0.0284	0.0284	0.0284	0.0284	0.0284	-0.0024	0.9055	0.0206
rs17288007	0.0061	0.0938	-0.0314	0.037	-0.0857	-0.2456	0.0738	-0.2071	-0.0458	0.912011	0.0724436	0.549541	0.47863	0.102329	2.45471e-06	0.158489	7.24436e-05	0.380189	0.0523	0.0523	0.0523	0.0523	0.0523	0.0521	0.0523	0.0522	0.0523	0.0124	0.7296	0.0358
rs1791679	-0.0209	0.0037	0.2349	0.016	-0.011	0.0073	0.0066	-0.0066	0.028	0.446684	0.891251	2.51189e-18	0.549541	0.691831	0.794328	0.812831	0.812831	0.301995	0.0272	0.0272	0.0269	0.0272	0.0272	0.0272	0.0272	0.0272	0.0272	0.0174	0.2098	0.0139
rs181844705	0.0625	0.0785	0.0625	-0.031	0.0818	0.4412	-0.1942	0.1682	0.0755	0.489779	0.389045	0.489779	0.74131	0.371535	1.09648e-06	0.0323594	0.0645654	0.40738	0.0908	0.0908	0.0908	0.0908	0.0908	0.0905	0.0907	0.0908	0.0908	0.0666	0.3723	0.0747
rs183683891	0.0876	-0.215	-0.5242	0.0048	0.118	0.1727	-0.1039	0.2428	-0.3268	0.436516	0.0562341	3.01995e-06	0.977237	0.295121	0.125893	0.354813	0.030903	0.00371535	0.1126	0.1126	0.1123	0.1126	0.1126	0.1126	0.1126	0.1126	0.1125	0.0472	0.5916	0.0879
rs186369051	0.0572	-0.1143	-0.4818	-0.0542	0.0436	0.1342	0.0085	-0.2456	-0.2341	0.57544	0.269153	2.63027e-06	0.60256	0.676083	0.190546	0.933254	0.0169824	0.0229087	0.1029	0.1029	0.1026	0.103	0.1029	0.1029	0.1029	0.1029	0.1029	0.0045	0.9483	0.0692
rs189009983	-0.1471	0.7055	-0.1519	-0.1049	-0.119	0.2216	-0.2745	0.0584	-0.1482	0.338844	4.67735e-06	0.323594	0.501187	0.436516	0.151356	0.0758578	0.707946	0.338844	0.1546	0.1541	0.1546	0.1546	0.1546	0.1546	0.1546	0.1546	0.1546	0.1335	0.1989	0.1039
rs192289769	-0.0147	-0.2044	-0.0547	-0.5468	0.1294	0.1758	0.0059	0.0155	0.0432	0.891251	0.0616595	0.616595	5.62341e-07	0.239883	0.109648	0.954993	0.891251	0.691831	0.1097	0.1096	0.1097	0.1093	0.1096	0.1096	0.1097	0.1097	0.1097	0.0799	0.2265	0.0661
rs1936839	0	0.1562	-0.027	-0.0115	-0.0154	-0.0439	-0.0025	0.0075	0.03	1	1.99526e-06	0.416869	0.724436	0.645654	0.18197	0.933254	0.812831	0.363078	0.033	0.0329	0.033	0.033	0.033	0.033	0.033	0.033	0.033	0.0172	0.251	0.015
rs200652433	0.3389	0.0651	-0.0171	-0.0324	-0.0244	-0.0598	0.0374	-0.0985	0.0276	7.24436e-07	0.346737	0.794328	0.630957	0.724436	0.380189	0.588844	0.151356	0.691831	0.0684	0.0687	0.0686	0.0687	0.0687	0.0687	0.0687	0.0686	0.0687	-0.0227	0.6658	0.0525
rs2302837	-0.1178	-0.0864	-0.1087	-0.0164	-0.0422	-0.0784	0.0424	-0.2541	-0.0318	0.018197	0.0831764	0.0295121	0.74131	0.398107	0.11749	0.398107	3.31131e-07	0.524807	0.0499	0.0499	0.0499	0.05	0.05	0.0499	0.05	0.0498	0.05	0.016	0.5541	0.0271
rs2439803	-0.0031	-0.036	-0.0652	-0.0735	0.0358	0.1763	-0.0109	0.0516	0.0046	0.933254	0.30903	0.0645654	0.0371535	0.30903	5.12861e-07	0.758578	0.144544	0.891251	0.0353	0.0353	0.0352	0.0352	0.0352	0.0351	0.0353	0.0353	0.0353	0.0427	0.0188499	0.0182
rs298724	0.0929	0.0697	0.1494	-0.0028	0.0025	0.1128	0.0682	0.0484	0.2482	0.0851138	0.194984	0.00562341	0.954993	0.954993	0.0363078	0.204174	0.371535	3.98107e-06	0.0539	0.0539	0.0539	0.054	0.054	0.0539	0.0539	0.054	0.0538	-0.0401	0.3103	0.0395
rs34593439	-0.0355	0.0656	-0.0178	-0.0053	-1.147	-0.021	0.0341	0.0354	-0.078	0.371535	0.1	0.660693	0.891251	2.69153e-241	0.60256	0.389045	0.371535	0.0501187	0.0399	0.0399	0.0399	0.0399	0.0346	0.0399	0.0399	0.0399	0.0399	-0.0017	0.9412	0.0225
rs36021960	0.1747	0.0243	0.0405	0.0494	0.0013	0.0423	0.0377	0.0559	-0.0478	3.01995e-06	0.512861	0.281838	0.186209	0.977237	0.25704	0.316228	0.138038	0.204174	0.0374	0.0376	0.0375	0.0375	0.0376	0.0375	0.0375	0.0375	0.0375	0.0117	0.674599	0.0278
rs36128387	0.1779	0.0593	0.186	0.0252	0.1074	-0.0596	0.1105	-0.088	0.439	0.0524807	0.512861	0.042658	0.776247	0.239883	0.512861	0.229087	0.338844	1.54882e-06	0.0917	0.0917	0.0917	0.0917	0.0917	0.0917	0.0917	0.0917	0.0914	0.0639	0.3411	0.0671
rs41271951	0.0508	0.0817	0.0638	-0.0103	0.0579	0.0374	-0.8605	0.0155	-0.1018	0.251189	0.0660693	0.151356	0.812831	0.194984	0.398107	7.07946e-94	0.724436	0.0218776	0.0445	0.0445	0.0445	0.0445	0.0445	0.0445	0.0419	0.0445	0.0445	-0.0559	0.0872308	0.0327
rs4581957	0.0683	0.0557	0.004	0.0463	-0.074	-0.0682	-0.1775	-0.0459	-0.0279	0.0616595	0.128825	0.912011	0.204174	0.042658	0.0616595	1.14815e-06	0.20893	0.446684	0.0366	0.0366	0.0366	0.0366	0.0366	0.0366	0.0365	0.0366	0.0366	-0.0369	0.1661	0.0267
rs4702448	0.0262	0.0515	-0.0072	0.1275	-0.0356	-0.0457	0.0356	-0.0163	-0.0196	0.323594	0.0524807	0.794328	1.44544e-06	0.18197	0.0851138	0.177828	0.537032	0.457088	0.0266	0.0265	0.0266	0.0265	0.0266	0.0265	0.0265	0.0265	0.0266	-0.0009	0.9588	0.0174
rs4761709	0.0283	0	0.0524	-0.0527	0.0276	0.0679	0.0231	0.0168	0.1218	0.25704	1	0.0354813	0.0346737	0.269153	0.00645654	0.354813	0.501187	1e-06	0.025	0.025	0.025	0.025	0.025	0.025	0.025	0.025	0.0249	-0.0182	0.1563	0.0128
rs4843804	0.0461	-0.0355	-0.084	0.0027	-0.1045	-0.3124	-0.0034	-0.1836	-0.1566	0.489779	0.60256	0.213796	0.977237	0.120226	3.46737e-06	0.954993	0.00645654	0.0204174	0.0675	0.0675	0.0675	0.0675	0.0675	0.0673	0.0675	0.0675	0.0675	0.0525	0.2805	0.0486
rs497459	-0.0161	0.0093	-0.0227	-0.1752	0.0952	0.0656	-0.049	-0.0133	0.0756	0.660693	0.794328	0.537032	1.94984e-06	0.01	0.0758578	0.186209	0.724436	0.040738	0.037	0.037	0.037	0.0368	0.0369	0.0369	0.0369	0.0369	0.0369	-0.0119	0.5596	0.0205
rs508807	-0.0172	0.0576	0.011	0.0256	-0.1511	-0.0346	-0.0001	-0.0145	-0.0074	0.588844	0.0724436	0.724436	0.426581	2.39883e-06	0.281838	1	0.645654	0.812831	0.0322	0.0321	0.0322	0.0322	0.032	0.0321	0.0322	0.0322	0.0322	0.0023	0.8665	0.0134
rs529565	-0.0421	-0.0039	-0.0103	-0.023	-0.0142	0.0044	-0.1315	-0.0447	0.0367	0.114815	0.891251	0.691831	0.389045	0.588844	0.870964	7.76247e-07	0.0933254	0.169824	0.0267	0.0267	0.0267	0.0267	0.0267	0.0267	0.0266	0.0267	0.0267	-0.0183	0.1444	0.0125
rs548719719	0.1426	0.057	0.0361	0.3311	-0.2181	-0.3153	0.0535	-0.1274	-0.1649	0.0446684	0.426581	0.616595	2.88403e-06	0.0020893	8.31764e-06	0.446684	0.0724436	0.0199526	0.071	0.071	0.071	0.0708	0.0709	0.0708	0.071	0.071	0.0709	0.0339	0.5209	0.0528
rs56284011	0.0027	0.1506	0.0062	-0.3136	0.0427	0.0881	0.0665	0.0583	0.1109	0.977237	0.0218776	0.933254	1.7378e-06	0.512861	0.18197	0.30903	0.380189	0.0912011	0.0658	0.0658	0.0658	0.0656	0.0658	0.0658	0.0658	0.0658	0.0658	-0.0296	0.1178	0.0189
rs57135345	0.0297	0.2535	0.0576	0.1626	0.0153	-0.0882	-0.0989	-0.0557	-0.0265	0.588844	2.95121e-06	0.288403	0.00275423	0.776247	0.104713	0.0691831	0.301995	0.630957	0.0544	0.0542	0.0544	0.0543	0.0544	0.0544	0.0544	0.0544	0.0544	-0.0237	0.1321	0.0157
rs571991098	0.1088	0.129	0.0164	0.4115	0.1043	0.0231	0.0771	-0.0373	0.1531	0.218776	0.144544	0.851138	3.23594e-06	0.239883	0.794328	0.380189	0.676083	0.0831764	0.0886	0.0886	0.0887	0.0884	0.0886	0.0887	0.0886	0.0887	0.0886	0.0988	0.219	0.0804
rs57689619	-0.0088	-0.2078	-0.0424	-0.0999	-0.0637	0.0354	0.0274	-0.0446	-0.0056	0.851138	2.81838e-06	0.338844	0.0245471	0.151356	0.426581	0.537032	0.316228	0.891251	0.0445	0.0444	0.0445	0.0444	0.0445	0.0445	0.0445	0.0445	0.0445	-0.0136	0.4205	0.0169
rs60018174	-0.0077	-0.0243	-0.0789	-0.0865	0.1956	0.114	-0.0153	0.0749	-0.0486	0.851138	0.537032	0.0467735	0.0288403	7.24436e-07	0.00398107	0.691831	0.0588844	0.218776	0.0396	0.0396	0.0396	0.0396	0.0395	0.0396	0.0396	0.0396	0.0396	0.0306	0.165	0.022
rs61866943	0.1072	0.1248	0.4969	0.0718	-0.001	-0.0227	0.026	-0.0222	0.092	0.288403	0.218776	9.12011e-07	0.47863	1	0.831764	0.794328	0.831764	0.363078	0.1016	0.1016	0.1012	0.1015	0.1016	0.1016	0.1016	0.1016	0.1016	-0.1502	0.03395	0.0708
rs62013235	-0.0086	-0.0742	-0.0605	-0.0551	0.402	0.0611	0.0338	0.0441	-0.0288	0.851138	0.0891251	0.165959	0.20893	1.34896e-20	0.162181	0.436516	0.316228	0.512861	0.0438	0.0437	0.0438	0.0437	0.0432	0.0438	0.0437	0.0438	0.0438	-0.036	0.1167	0.0229
rs62493038	0.0466	0.0081	-0.0343	-0.3391	0.0575	0.0659	0.069	0.0221	0.0958	0.524807	0.912011	0.630957	2.88403e-06	0.426581	0.363078	0.346737	0.758578	0.186209	0.0727	0.0727	0.0727	0.0725	0.0727	0.0727	0.0727	0.0727	0.0727	-0.0063	0.9081	0.0546
rs647400	0.0124	-0.0042	0.1492	-0.0238	0.0163	-0.0095	-0.0426	0.0137	0.093	0.691831	0.891251	2.04174e-06	0.446684	0.60256	0.758578	0.177828	0.660693	0.00316228	0.0315	0.0315	0.0314	0.0315	0.0315	0.0315	0.0315	0.0315	0.0315	0.0087	0.540201	0.0142
rs6657328	0.0135	-0.0047	-0.0348	0.0472	0.0017	0.0344	-0.1291	0.0065	-0.0383	0.630957	0.870964	0.218776	0.0954993	0.954993	0.223872	4.89779e-06	0.812831	0.177828	0.0284	0.0284	0.0284	0.0283	0.0283	0.0283	0.0283	0.0284	0.0283	0.0035	0.7978	0.0137
rs67845377	0.0735	0.0036	0.0326	-0.0912	0.0176	0.0147	-0.0145	-0.0256	0.1675	0.042658	0.912011	0.371535	0.0120226	0.630957	0.691831	0.691831	0.47863	3.71535e-06	0.0363	0.0363	0.0363	0.0363	0.0363	0.0363	0.0363	0.0363	0.0362	0.0132	0.3629	0.0145
rs7140599	0.0375	0.0778	-0.0718	0.0014	-0.0474	-0.1219	0.0877	-0.0889	-0.0372	0.134896	0.00194984	0.0042658	0.954993	0.060256	1.1749e-06	0.000489779	0.00040738	0.141254	0.0252	0.0251	0.0252	0.0252	0.0252	0.0251	0.0251	0.0251	0.0252	-0.0023	0.8543	0.0124
rs7249773	0.1749	0.0113	0.0522	0.0361	-0.0466	0.0384	-0.0171	0.0215	0.0047	6.0256e-07	0.74131	0.138038	0.301995	0.186209	0.275423	0.630957	0.537032	0.891251	0.0351	0.0352	0.0352	0.0352	0.0352	0.0352	0.0352	0.0352	0.0352	-0.0358	0.0567505	0.0188
rs72773561	-0.0374	-0.0402	-0.1089	-0.2529	0.0447	0.1046	0.0592	-0.0162	0.1019	0.47863	0.446684	0.0398107	1.69824e-06	0.398107	0.047863	0.263027	0.758578	0.0537032	0.053	0.053	0.0529	0.0528	0.053	0.0529	0.053	0.053	0.053	0.0934	0.0113099	0.0369
rs72863882	-0.2569	0.0718	-0.0504	0.0142	-0.0044	0.0045	0.0996	0.0049	0.0115	6.45654e-08	0.131826	0.288403	0.758578	0.933254	0.933254	0.0371535	0.912011	0.812831	0.0475	0.0477	0.0477	0.0477	0.0477	0.0477	0.0477	0.0477	0.0477	0.0366	0.2759	0.0336
rs73099998	-0.0408	-0.0324	-0.0134	-0.0359	-0.03	-0.0486	-0.146	-0.0353	0.0017	0.186209	0.295121	0.660693	0.245471	0.331131	0.114815	2.18776e-06	0.25704	0.954993	0.0309	0.0309	0.0309	0.0309	0.0309	0.0309	0.0308	0.0309	0.0309	-0.0202	0.1719	0.0148
rs74677283	-0.0794	0.4379	-0.0156	0.0919	-0.0927	0.0337	-0.0009	0.0368	-0.0481	0.371535	6.76083e-07	0.851138	0.301995	0.295121	0.707946	1	0.676083	0.588844	0.0885	0.0882	0.0885	0.0885	0.0885	0.0885	0.0885	0.0885	0.0885	-0.0038	0.895	0.0287
rs74804137	0.0247	0.0828	-0.0642	-0.0299	-0.0315	0.037	-0.5178	0.1034	0.0343	0.794328	0.40738	0.512861	0.758578	0.758578	0.707946	1.58489e-07	0.295121	0.724436	0.0991	0.0991	0.0991	0.0991	0.0991	0.0991	0.0987	0.0991	0.0991	0.0716	0.3377	0.0747
rs7564167	0.0179	-0.087	-0.2649	0.0725	-0.0031	0.0084	0.1336	0.0215	-0.0596	0.74131	0.1	4.89779e-07	0.169824	0.954993	0.870964	0.0114815	0.676083	0.25704	0.0528	0.0528	0.0526	0.0528	0.0528	0.0528	0.0528	0.0528	0.0528	0.0739	0.0499896	0.0377
rs75773690	-0.3945	-0.0131	0.0236	-0.2618	-0.1691	-0.0878	-0.1093	0.0393	-0.128	4.16869e-06	0.870964	0.776247	0.00229087	0.0489779	0.30903	0.204174	0.645654	0.138038	0.0857	0.0859	0.0859	0.0858	0.0859	0.0859	0.0859	0.086	0.0859	-0.0713	0.2244	0.0587
rs7656806	-0.0413	-0.0067	-0.0507	0.0139	-0.0037	-0.0095	0.0182	-0.0458	-0.1276	0.0933254	0.776247	0.0389045	0.57544	0.870964	0.691831	0.457088	0.0630957	1.86209e-07	0.0246	0.0246	0.0246	0.0246	0.0246	0.0246	0.0246	0.0246	0.0245	0.0297	0.0145201	0.0122
rs7669728	-0.005	0.0525	-0.015	0.003	-0.0554	-0.0522	0.0425	-0.1301	-0.0191	0.851138	0.0398107	0.562341	0.912011	0.0301995	0.040738	0.0954993	3.0903e-07	0.457088	0.0256	0.0255	0.0256	0.0255	0.0255	0.0255	0.0255	0.0254	0.0256	-0.0186	0.3048	0.0182
rs770140	-0.0144	-0.0437	-0.0559	0.0134	0.015	-0.0268	-0.0447	-0.0054	-0.1241	0.588844	0.1	0.0354813	0.616595	0.57544	0.316228	0.0933254	0.831764	2.81838e-06	0.0266	0.0265	0.0265	0.0266	0.0265	0.0266	0.0266	0.0266	0.0265	-0.0103	0.5063	0.0154
rs77893942	-0.1004	-0.1196	-0.1297	-0.376	0.0282	0.0424	-0.0867	0.041	0.0266	0.190546	0.11749	0.0912011	8.70964e-07	0.707946	0.57544	0.25704	0.588844	0.724436	0.0767	0.0766	0.0766	0.0764	0.0767	0.0767	0.0766	0.0767	0.0767	-0.0196	0.7105	0.0529
rs77977134	0.0621	-0.0265	0.1335	0.1105	-0.2721	-0.0497	0.048	-0.0099	0.1258	0.288403	0.645654	0.0223872	0.0588844	3.01995e-06	0.398107	0.40738	0.870964	0.0316228	0.0585	0.0585	0.0584	0.0584	0.0583	0.0585	0.0585	0.0585	0.0584	0.0039	0.9304	0.0447
rs9796775	0.0138	-0.0097	-0.1172	-0.023	0.0673	0.0205	-0.0046	0.0186	-0.0421	0.57544	0.691831	2.45471e-06	0.354813	0.00691831	0.416869	0.851138	0.457088	0.0912011	0.0249	0.0249	0.0249	0.0249	0.0249	0.0249	0.025	0.0249	0.0249	-0.0136	0.4851	0.0195
rs989576	0.0327	0.0095	0.0432	0.0336	-0.034	-0.0294	0.1307	-0.0263	0.046	0.239883	0.74131	0.120226	0.229087	0.223872	0.288403	2.5704e-06	0.346737	0.1	0.0279	0.0279	0.0279	0.0279	0.0279	0.0279	0.0278	0.0279	0.0279	0.007	0.659699	0.0159
rs9905973	-0.1405	-0.0371	-0.0251	-0.0198	0.0076	0.0184	-0.0498	-0.0031	-0.0028	3.54813e-07	0.18197	0.363078	0.47863	0.776247	0.512861	0.0724436	0.912011	0.912011	0.0276	0.0277	0.0277	0.0277	0.0277	0.0277	0.0277	0.0277	0.0277	-0.0115	0.3939	0.0135
Multivariable MR analysis of cathepsins and pancreatic cancer
SNP	exposure_beta									exposure_pval									exposure_se									outcome_beta	outcome_pval	outcome_se
	Cathepsin B || prot-a-718	Cathepsin E || prot-a-720	Cathepsin F || prot-a-722	Cathepsin G || prot-a-723	Cathepsin H || prot-a-725	Cathepsin O || prot-a-726	Cathepsin S || prot-a-727	Cathepsin L2 || prot-a-728	Cathepsin Z || prot-a-729	Cathepsin B || prot-a-718	Cathepsin E || prot-a-720	Cathepsin F || prot-a-722	Cathepsin G || prot-a-723	Cathepsin H || prot-a-725	Cathepsin O || prot-a-726	Cathepsin S || prot-a-727	Cathepsin L2 || prot-a-728	Cathepsin Z || prot-a-729	Cathepsin B || prot-a-718	Cathepsin E || prot-a-720	Cathepsin F || prot-a-722	Cathepsin G || prot-a-723	Cathepsin H || prot-a-725	Cathepsin O || prot-a-726	Cathepsin S || prot-a-727	Cathepsin L2 || prot-a-728	Cathepsin Z || prot-a-729	Pancreatic cancer || ebi-a-GCST90018893
rs10170044	-0.0032	0.04	-0.0154	0.115	-0.0239	-0.0329	-0.0164	-0.0269	-0.0164	0.891251	0.112202	0.537032	4.7863e-06	0.346737	0.190546	0.512861	0.288403	0.512861	0.0252	0.0252	0.0252	0.0251	0.0252	0.0252	0.0252	0.0252	0.0252	-0.007	0.844	0.0358
rs1022239	-0.0076	0.0118	0.0115	0.0532	-0.0285	0.0167	0.1157	0.0142	0.0006	0.758578	0.645654	0.645654	0.0338844	0.25704	0.501187	3.71535e-06	0.57544	0.977237	0.0251	0.0251	0.0251	0.0251	0.0251	0.0251	0.025	0.0251	0.0251	0.0227	0.535601	0.0367
rs10516855	0.0563	0.0569	-0.0553	0.06	0.0535	0.0156	-0.1969	0.0166	-0.0434	0.18197	0.177828	0.190546	0.154882	0.204174	0.707946	2.95121e-06	0.691831	0.301995	0.0423	0.0423	0.0423	0.0423	0.0423	0.0423	0.0421	0.0423	0.0423	0.037	0.6093	0.0724
rs1060435	0.003	-0.0303	-0.0016	-0.0403	0.0224	0.0078	-0.1291	-0.0078	-0.0105	0.912011	0.229087	0.954993	0.109648	0.371535	0.758578	2.75423e-07	0.758578	0.676083	0.0252	0.0252	0.0252	0.0252	0.0252	0.0252	0.0251	0.0252	0.0252	-0.0283	0.4441	0.0369
rs1065853	0.2266	-0.0546	0.0472	0.0426	0.0512	0.0356	0.0953	0.025	0.0017	1e-06	0.239883	0.30903	0.363078	0.269153	0.446684	0.0398107	0.588844	0.977237	0.0463	0.0465	0.0465	0.0465	0.0465	0.0465	0.0465	0.0465	0.0465	0.078	0.3913	0.091
rs10745925	0.0238	0.0382	-0.2874	-0.0373	0.0127	-0.0171	0.0514	-0.0815	-0.3624	0.380189	0.162181	9.12011e-27	0.17378	0.645654	0.537032	0.060256	0.00275423	2.29087e-42	0.0273	0.0273	0.0268	0.0273	0.0273	0.0273	0.0273	0.0273	0.0266	0.0796	0.0348899	0.0377
rs10761760	0.0084	0.0085	0.1108	0.0171	0.0461	0.0255	-0.033	-0.0264	0.1321	0.74131	0.74131	1.8197e-05	0.512861	0.0758578	0.323594	0.204174	0.30903	3.0903e-07	0.0259	0.0259	0.0259	0.0259	0.0259	0.0259	0.0259	0.0259	0.0258	-0.0372	0.2914	0.0353
rs10817163	0.0245	-0.0321	-0.0017	0.0261	-0.0007	0.0048	0.0289	0.1983	0.0039	0.426581	0.295121	0.954993	0.398107	0.977237	0.870964	0.346737	7.07946e-11	0.891251	0.0306	0.0306	0.0306	0.0306	0.0306	0.0306	0.0306	0.0304	0.0306	0.0011	0.9778	0.0394
rs10902420	0.0081	-0.0177	0.0717	-0.0064	-0.0895	-0.2097	-0.0466	-0.0834	0.0117	0.851138	0.691831	0.0977237	0.891251	0.0389045	1.23027e-06	0.281838	0.0549541	0.794328	0.0434	0.0434	0.0434	0.0434	0.0434	0.0432	0.0434	0.0434	0.0434	0.0226	0.666699	0.0526
rs112526544	-0.0116	0.0361	0.3801	-0.0319	0.0225	0.0644	-0.0033	0.0556	0.2274	0.870964	0.630957	6.91831e-07	0.676083	0.776247	0.398107	0.954993	0.467735	0.00301995	0.0768	0.0768	0.0766	0.0769	0.0769	0.0769	0.0769	0.0769	0.0768	-0.0618	0.3081	0.0606
rs112918835	-0.0369	0.7062	0.1976	-0.1749	0.2489	0.0346	-0.0918	-0.2715	0.2126	0.812831	3.71535e-06	0.194984	0.251189	0.104713	0.812831	0.549541	0.0758578	0.165959	0.153	0.1526	0.1531	0.1531	0.1531	0.1531	0.1531	0.153	0.1531	-0.0315	0.8419	0.1577
rs113108135	0.0211	-0.0388	0.0382	0.0125	-0.048	-0.0656	0.2349	-0.095	-0.0247	0.660693	0.426581	0.436516	0.794328	0.331131	0.18197	1.69824e-06	0.0537032	0.616595	0.0493	0.0493	0.0493	0.0492	0.0493	0.0492	0.0491	0.0492	0.0493	-0.1	0.2603	0.0888
rs113646963	0.1996	-0.0149	0.0108	0.0432	0.0587	-0.0528	0.0041	0.0567	0.0112	2.95121e-06	0.724436	0.794328	0.316228	0.169824	0.218776	0.933254	0.186209	0.794328	0.0427	0.0428	0.0428	0.0428	0.0428	0.0428	0.0428	0.0428	0.0428	-0.032	0.663901	0.0737
rs114113108	0.2285	0.0838	-0.3253	0.3491	-0.1818	-0.4834	0.1285	-0.5922	-0.0471	0.0524807	0.47863	0.00562341	0.00295121	0.123027	3.80189e-05	0.275423	4.36516e-07	0.691831	0.1176	0.1177	0.1176	0.1175	0.1176	0.1174	0.1176	0.1172	0.1176	-0.5575	0.00959091	0.2152
rs114418234	-0.022	-0.0709	-0.0285	0.3077	0.0052	0.0576	0.0225	0.0235	0.0532	0.74131	0.275423	0.660693	2.23872e-06	0.933254	0.380189	0.724436	0.724436	0.416869	0.0653	0.0653	0.0653	0.065	0.0653	0.0653	0.0653	0.0653	0.0653	0.1016	0.372	0.1138
rs114675081	0.2172	0.0045	0.2838	-0.0085	-0.0202	0.0866	0.1463	0.1494	0.5153	0.0436516	0.977237	0.00851138	0.933254	0.851138	0.426581	0.17378	0.165959	1.65959e-06	0.1078	0.1079	0.1078	0.1079	0.1079	0.1078	0.1079	0.1079	0.1075	-0.3584	0.0270097	0.1621
rs11563944	0.1291	-0.0109	0.0011	-0.007	-0.0065	0.0076	-0.0393	-0.0121	-0.0068	3.54813e-06	0.691831	0.977237	0.794328	0.812831	0.794328	0.158489	0.660693	0.812831	0.0278	0.0279	0.0279	0.0279	0.0279	0.0279	0.0279	0.0279	0.0279	0.0545	0.1612	0.0389
rs115901379	0.0006	0.058	0.4306	0.0919	0.0753	0.1574	0.0418	0.1271	0.2955	1	0.537032	3.38844e-06	0.323594	0.416869	0.0912011	0.660693	0.169824	0.00144544	0.093	0.0929	0.0927	0.093	0.093	0.0929	0.093	0.093	0.0928	0.1107	0.3944	0.1299
rs116142041	-0.0417	-0.1183	-0.0005	-0.3356	0.0458	0.0426	-0.0084	-0.0285	0.0306	0.537032	0.0758578	1	4.57088e-07	0.489779	0.524807	0.891251	0.676083	0.645654	0.0668	0.0668	0.0668	0.0665	0.0668	0.0668	0.0668	0.0668	0.0668	-0.115	0.332	0.1185
rs116407656	0.0326	0.041	-0.1018	0.138	0.0494	0.0935	-0.0507	0.4014	-0.0417	0.707946	0.630957	0.234423	0.107152	0.562341	0.275423	0.549541	2.75423e-06	0.630957	0.0859	0.086	0.086	0.0859	0.086	0.086	0.0859	0.0856	0.086	0.0622	0.697	0.1598
rs116623438	-0.1561	0.0525	0.0869	0.0713	0.0326	0.0863	-0.43	-0.0596	0.075	0.0758578	0.549541	0.323594	0.416869	0.707946	0.323594	9.12011e-07	0.501187	0.389045	0.0879	0.0879	0.0879	0.0879	0.0879	0.0879	0.0876	0.0879	0.0879	0.4494	0.00275797	0.1501
rs116920068	-0.0868	-0.0324	-0.2143	0.1648	-0.0358	0.0365	-0.1222	-0.1299	-0.3498	0.251189	0.660693	0.00436516	0.0281838	0.630957	0.630957	0.104713	0.0831764	3.01995e-06	0.0752	0.0752	0.0751	0.0752	0.0752	0.0752	0.0752	0.0752	0.0749	0.2375	0.0416102	0.1166
rs117133380	0.1293	0.1522	0.1134	0.5002	-0.1305	-0.1847	-0.0189	-0.1388	0.0345	0.223872	0.154882	0.288403	2.63027e-06	0.223872	0.0831764	0.851138	0.194984	0.74131	0.1068	0.1068	0.1068	0.1065	0.1069	0.1068	0.1068	0.1068	0.1069	-0.2703	0.2054	0.2134
rs117486267	-0.4003	0.0578	0.0794	-0.0161	-0.1937	-0.0579	0.0918	-0.0109	0.0507	1.58489e-06	0.489779	0.338844	0.851138	0.0204174	0.489779	0.275423	0.891251	0.549541	0.0834	0.0837	0.0837	0.0837	0.0837	0.0837	0.0837	0.0837	0.0837	-0.022	0.8786	0.1441
rs118010753	-0.0299	-0.3012	0.023	-0.1652	0.1831	0.2508	0.5018	0.1397	0.2287	0.776247	0.00537032	0.831764	0.128825	0.0912011	0.0204174	3.46737e-06	0.199526	0.0346737	0.1085	0.1083	0.1085	0.1084	0.1084	0.1084	0.1081	0.1084	0.1083	-0.0444	0.8307	0.2076
rs1260326	0.0052	0.0626	-0.1642	-0.0293	-0.0202	0.0377	-0.0098	-0.0055	-0.0108	0.831764	0.0134896	6.91831e-11	0.245471	0.426581	0.138038	0.691831	0.831764	0.676083	0.0253	0.0253	0.0252	0.0253	0.0253	0.0253	0.0253	0.0253	0.0253	0.0532	0.1326	0.0354
rs12804405	0.3577	0.0565	0.0908	0.0823	0.0152	0.0129	0.612	-0.1439	0.2002	0.00562341	0.660693	0.47863	0.524807	0.912011	0.912011	2.0893e-06	0.269153	0.123027	0.1293	0.1295	0.1295	0.1295	0.1294	0.1295	0.129	0.1295	0.1294	0.2875	0.2582	0.2543
rs12911554	0.0108	0.0306	-0.0124	0.0449	-0.1198	-0.0812	-0.0227	-0.0671	-0.0571	0.660693	0.223872	0.616595	0.074131	1.8197e-06	0.00125893	0.363078	0.00758578	0.0234423	0.0252	0.0252	0.0252	0.0252	0.0251	0.0252	0.0252	0.0252	0.0252	0.0316	0.3762	0.0357
rs13068566	0.0005	-0.0272	0.0206	-0.0229	0.028	0.0173	-0.0217	0.1157	-0.0043	0.977237	0.275423	0.40738	0.354813	0.25704	0.489779	0.380189	2.88403e-06	0.851138	0.0248	0.0248	0.0248	0.0248	0.0248	0.0248	0.0248	0.0247	0.0248	0.012	0.7339	0.0353
rs13089837	0.0139	-0.1152	-0.0368	-0.0383	0.0066	0.0132	0	-0.0192	-0.0124	0.57544	4.16869e-06	0.141254	0.125893	0.794328	0.60256	1	0.446684	0.616595	0.0251	0.025	0.0251	0.0251	0.0251	0.0251	0.0251	0.0251	0.0251	0.0414	0.2493	0.0359
rs13150189	0.0014	-0.0113	0.0625	0.022	-0.0132	0.053	0.1556	0.0602	0.1261	0.954993	0.707946	0.0416869	0.47863	0.660693	0.0831764	3.46737e-07	0.0501187	3.80189e-05	0.0307	0.0307	0.0307	0.0307	0.0307	0.0306	0.0306	0.0307	0.0306	-0.0542	0.2439	0.0465
rs13152767	0.4158	0.0423	-0.0366	0.1321	0.0545	-0.0239	-0.0754	0.0337	-0.0279	1.62181e-06	0.630957	0.676083	0.128825	0.537032	0.776247	0.389045	0.691831	0.74131	0.0867	0.087	0.087	0.087	0.087	0.087	0.087	0.087	0.0869	-0.0679	0.5079	0.1026
rs13196989	0.0634	0.007	0.0171	-0.0048	0.0064	0.0154	-0.1758	-0.0613	-0.0327	0.0912011	0.851138	0.645654	0.891251	0.870964	0.676083	2.5704e-06	0.102329	0.380189	0.0375	0.0375	0.0375	0.0375	0.0375	0.0375	0.0374	0.0375	0.0375	-0.0274	0.579101	0.0493
rs13212873	0.0978	-0.1944	-0.0939	0.104	0.0873	0.0259	0.5422	-0.1386	0.0266	0.40738	0.0977237	0.426581	0.371535	0.457088	0.831764	3.54813e-06	0.239883	0.812831	0.1173	0.1173	0.1173	0.1173	0.1173	0.1173	0.117	0.1173	0.1173	0.0045	0.9788	0.1679
rs13411643	0.0151	-0.0331	0.0076	-0.025	0.0018	0.0083	0.1831	0.0249	0.0545	0.676083	0.363078	0.831764	0.489779	0.954993	0.812831	5.01187e-07	0.501187	0.134896	0.0366	0.0366	0.0366	0.0366	0.0366	0.0366	0.0364	0.0366	0.0366	0.0718	0.1049	0.0443
rs143015877	0.028	-0.0111	-0.1325	0.0282	0.018	-0.0408	-0.0009	-0.0481	-0.0726	0.331131	0.691831	3.98107e-06	0.331131	0.537032	0.154882	0.977237	0.0954993	0.011749	0.0288	0.0288	0.0287	0.0288	0.0288	0.0288	0.0288	0.0288	0.0288	-0.0512	0.1913	0.0392
rs143557119	0.4327	0.1639	-0.0336	0.059	0.0938	0.002	0.0215	0.073	0.0009	4.7863e-06	0.0831764	0.724436	0.537032	0.323594	0.977237	0.812831	0.436516	1	0.0946	0.0948	0.0949	0.0949	0.0948	0.0949	0.0949	0.0949	0.0948	-0.1007	0.5269	0.1591
rs146037740	0.0978	-0.0242	0.1417	-0.1211	0.4736	0.245	0.0765	0.1557	0.0598	0.295121	0.794328	0.128825	0.194984	3.46737e-07	0.00851138	0.40738	0.0954993	0.524807	0.0933	0.0933	0.0933	0.0933	0.0929	0.0931	0.0933	0.0932	0.0933	0.076	0.6364	0.1607
rs146963690	-0.1675	-0.1219	-0.2393	-0.2648	0.1867	0.6246	-0.0636	0.212	0.0512	0.204174	0.354813	0.0707946	0.0457088	0.158489	2.29087e-06	0.630957	0.109648	0.691831	0.1326	0.1326	0.1326	0.1325	0.1326	0.1322	0.1326	0.1326	0.1326	0.0577	0.7561	0.1858
rs147099093	0.0474	0.0227	-0.0585	0.4271	0.007	0.0775	0.0547	0.0746	0.0598	0.588844	0.794328	0.512861	1.38038e-06	0.933254	0.380189	0.537032	0.398107	0.501187	0.0888	0.0888	0.0888	0.0885	0.0887	0.0887	0.0888	0.0887	0.0888	-0.1734	0.345	0.1836
rs147881440	-0.2331	0.0646	0.0327	-0.0407	-0.0748	-0.0114	0.0157	-0.0059	0.0783	4.7863e-06	0.204174	0.524807	0.426581	0.144544	0.831764	0.758578	0.912011	0.125893	0.051	0.0511	0.0511	0.0511	0.0511	0.0511	0.0511	0.0511	0.0511	-0.0309	0.7106	0.0833
rs147991203	0.2197	0.069	-0.0009	0.0637	0.3758	0.2735	0.0175	0.0689	0.1099	0.00457088	0.371535	1	0.40738	1.1749e-06	0.000416869	0.812831	0.371535	0.154882	0.0775	0.0775	0.0776	0.0776	0.0773	0.0775	0.0776	0.0776	0.0776	0.0656	0.6434	0.1417
rs148201372	-0.0456	0.1334	-0.1346	0.0487	0.0912	-0.0845	-0.0614	0.0414	-0.5187	0.676083	0.20893	0.20893	0.645654	0.389045	0.426581	0.562341	0.691831	1.04713e-06	0.1066	0.1066	0.1066	0.1066	0.1066	0.1066	0.1066	0.1066	0.1063	0.572	0.2738	0.5227
rs148370779	0.1991	-0.1445	-0.1671	0.0956	0.3086	0.1907	-0.0746	0.0719	-1.7632	0.0831764	0.20893	0.144544	0.40738	0.00707946	0.0954993	0.512861	0.537032	2.5704e-57	0.1147	0.1147	0.1147	0.1147	0.1146	0.1147	0.1148	0.1148	0.1105	-0.2114	0.3169	0.2112
rs148608463	0.018	0.0465	0.0434	0.0265	0.0015	-0.0077	0.0161	-0.1178	0.0282	0.489779	0.0707946	0.0933254	0.301995	0.954993	0.758578	0.537032	4.57088e-06	0.275423	0.0258	0.0258	0.0258	0.0258	0.0258	0.0258	0.0258	0.0257	0.0258	-0.0098	0.783401	0.0356
rs148930853	0.5516	-0.0348	-0.1224	0.1888	0.1757	-0.0477	0.0955	-0.0348	0.0228	3.01995e-06	0.776247	0.301995	0.112202	0.138038	0.691831	0.416869	0.776247	0.851138	0.1181	0.1185	0.1184	0.1185	0.1184	0.1185	0.1185	0.1185	0.1185	0.1079	0.5779	0.1939
rs149159018	0.0594	-0.0982	0.074	-0.0191	0.2143	0.7034	0.1529	0.3165	0.3374	0.660693	0.467735	0.588844	0.891251	0.112202	1.54882e-07	0.25704	0.0186209	0.0120226	0.1346	0.1345	0.1346	0.1346	0.1346	0.134	0.1346	0.1345	0.1345	1.1547	0.5048	1.7311
rs150811995	0.4603	-0.0287	-0.1109	0.1373	0.0038	-0.0191	-0.0571	0.1443	0.0172	4.57088e-06	0.776247	0.269153	0.17378	0.977237	0.851138	0.57544	0.151356	0.870964	0.1004	0.1007	0.1007	0.1007	0.1007	0.1007	0.1007	0.1007	0.1007	0.2641	0.1245	0.1719
rs151179824	0.2237	0.1232	0.0685	0.0707	0.1426	0.1876	-0.0519	0.4449	-0.0531	0.0177828	0.194984	0.467735	0.457088	0.131826	0.0467735	0.588844	2.34423e-06	0.57544	0.0945	0.0946	0.0946	0.0946	0.0946	0.0945	0.0946	0.0943	0.0946	-0.0574	0.752501	0.182
rs1523319	-0.007	0.0234	-0.0651	0.092	-0.08	-0.0418	-0.0044	-0.1292	-0.0076	0.794328	0.398107	0.0199526	0.000977237	0.00416869	0.134896	0.870964	3.54813e-06	0.794328	0.0279	0.0279	0.0279	0.0279	0.0279	0.0279	0.0279	0.0279	0.0279	0.0185	0.6303	0.0384
rs1692819	0.4246	0.0327	0.0139	0.0412	-0.0196	-0.0424	-0.001	-0.0302	-0.0308	5.24807e-54	0.251189	0.630957	0.147911	0.489779	0.134896	0.977237	0.288403	0.275423	0.0274	0.0284	0.0284	0.0284	0.0284	0.0284	0.0284	0.0284	0.0284	-0.0011	0.9812	0.0483
rs17288007	0.0061	0.0938	-0.0314	0.037	-0.0857	-0.2456	0.0738	-0.2071	-0.0458	0.912011	0.0724436	0.549541	0.47863	0.102329	2.45471e-06	0.158489	7.24436e-05	0.380189	0.0523	0.0523	0.0523	0.0523	0.0523	0.0521	0.0523	0.0522	0.0523	0.0681	0.3924	0.0796
rs1791679	-0.0209	0.0037	0.2349	0.016	-0.011	0.0073	0.0066	-0.0066	0.028	0.446684	0.891251	2.51189e-18	0.549541	0.691831	0.794328	0.812831	0.812831	0.301995	0.0272	0.0272	0.0269	0.0272	0.0272	0.0272	0.0272	0.0272	0.0272	0.0114	0.7691	0.039
rs181844705	0.0625	0.0785	0.0625	-0.031	0.0818	0.4412	-0.1942	0.1682	0.0755	0.489779	0.389045	0.489779	0.74131	0.371535	1.09648e-06	0.0323594	0.0645654	0.40738	0.0908	0.0908	0.0908	0.0908	0.0908	0.0905	0.0907	0.0908	0.0908	-0.0135	0.9375	0.172
rs183683891	0.0876	-0.215	-0.5242	0.0048	0.118	0.1727	-0.1039	0.2428	-0.3268	0.436516	0.0562341	3.01995e-06	0.977237	0.295121	0.125893	0.354813	0.030903	0.00371535	0.1126	0.1126	0.1123	0.1126	0.1126	0.1126	0.1126	0.1126	0.1125	-0.0078	0.9708	0.2145
rs186369051	0.0572	-0.1143	-0.4818	-0.0542	0.0436	0.1342	0.0085	-0.2456	-0.2341	0.57544	0.269153	2.63027e-06	0.60256	0.676083	0.190546	0.933254	0.0169824	0.0229087	0.1029	0.1029	0.1026	0.103	0.1029	0.1029	0.1029	0.1029	0.1029	0.0755	0.619599	0.1521
rs189009983	-0.1471	0.7055	-0.1519	-0.1049	-0.119	0.2216	-0.2745	0.0584	-0.1482	0.338844	4.67735e-06	0.323594	0.501187	0.436516	0.151356	0.0758578	0.707946	0.338844	0.1546	0.1541	0.1546	0.1546	0.1546	0.1546	0.1546	0.1546	0.1546	-0.0639	0.756901	0.2066
rs192289769	-0.0147	-0.2044	-0.0547	-0.5468	0.1294	0.1758	0.0059	0.0155	0.0432	0.891251	0.0616595	0.616595	5.62341e-07	0.239883	0.109648	0.954993	0.891251	0.691831	0.1097	0.1096	0.1097	0.1093	0.1096	0.1096	0.1097	0.1097	0.1097	0.1367	0.2712	0.1243
rs1936839	0	0.1562	-0.027	-0.0115	-0.0154	-0.0439	-0.0025	0.0075	0.03	1	1.99526e-06	0.416869	0.724436	0.645654	0.18197	0.933254	0.812831	0.363078	0.033	0.0329	0.033	0.033	0.033	0.033	0.033	0.033	0.033	-0.023	0.6002	0.0438
rs200652433	0.3389	0.0651	-0.0171	-0.0324	-0.0244	-0.0598	0.0374	-0.0985	0.0276	7.24436e-07	0.346737	0.794328	0.630957	0.724436	0.380189	0.588844	0.151356	0.691831	0.0684	0.0687	0.0686	0.0687	0.0687	0.0687	0.0687	0.0686	0.0687	-0.2654	0.0469797	0.1336
rs2302837	-0.1178	-0.0864	-0.1087	-0.0164	-0.0422	-0.0784	0.0424	-0.2541	-0.0318	0.018197	0.0831764	0.0295121	0.74131	0.398107	0.11749	0.398107	3.31131e-07	0.524807	0.0499	0.0499	0.0499	0.05	0.05	0.0499	0.05	0.0498	0.05	0.0741	0.2879	0.0698
rs2439803	-0.0031	-0.036	-0.0652	-0.0735	0.0358	0.1763	-0.0109	0.0516	0.0046	0.933254	0.30903	0.0645654	0.0371535	0.30903	5.12861e-07	0.758578	0.144544	0.891251	0.0353	0.0353	0.0352	0.0352	0.0352	0.0351	0.0353	0.0353	0.0353	0.0205	0.680801	0.0499
rs298724	0.0929	0.0697	0.1494	-0.0028	0.0025	0.1128	0.0682	0.0484	0.2482	0.0851138	0.194984	0.00562341	0.954993	0.954993	0.0363078	0.204174	0.371535	3.98107e-06	0.0539	0.0539	0.0539	0.054	0.054	0.0539	0.0539	0.054	0.0538	0.1392	0.1319	0.0923
rs34593439	-0.0355	0.0656	-0.0178	-0.0053	-1.147	-0.021	0.0341	0.0354	-0.078	0.371535	0.1	0.660693	0.891251	2.69153e-241	0.60256	0.389045	0.371535	0.0501187	0.0399	0.0399	0.0399	0.0399	0.0346	0.0399	0.0399	0.0399	0.0399	0.0878	0.1396	0.0595
rs36021960	0.1747	0.0243	0.0405	0.0494	0.0013	0.0423	0.0377	0.0559	-0.0478	3.01995e-06	0.512861	0.281838	0.186209	0.977237	0.25704	0.316228	0.138038	0.204174	0.0374	0.0376	0.0375	0.0375	0.0376	0.0375	0.0375	0.0375	0.0375	0.1089	0.0900596	0.0642
rs36128387	0.1779	0.0593	0.186	0.0252	0.1074	-0.0596	0.1105	-0.088	0.439	0.0524807	0.512861	0.042658	0.776247	0.239883	0.512861	0.229087	0.338844	1.54882e-06	0.0917	0.0917	0.0917	0.0917	0.0917	0.0917	0.0917	0.0917	0.0914	-0.2471	0.1085	0.1539
rs41271951	0.0508	0.0817	0.0638	-0.0103	0.0579	0.0374	-0.8605	0.0155	-0.1018	0.251189	0.0660693	0.151356	0.812831	0.194984	0.398107	7.07946e-94	0.724436	0.0218776	0.0445	0.0445	0.0445	0.0445	0.0445	0.0445	0.0419	0.0445	0.0445	-0.0023	0.9764	0.0761
rs4581957	0.0683	0.0557	0.004	0.0463	-0.074	-0.0682	-0.1775	-0.0459	-0.0279	0.0616595	0.128825	0.912011	0.204174	0.042658	0.0616595	1.14815e-06	0.20893	0.446684	0.0366	0.0366	0.0366	0.0366	0.0366	0.0366	0.0365	0.0366	0.0366	0.0072	0.9072	0.0615
rs4702448	0.0262	0.0515	-0.0072	0.1275	-0.0356	-0.0457	0.0356	-0.0163	-0.0196	0.323594	0.0524807	0.794328	1.44544e-06	0.18197	0.0851138	0.177828	0.537032	0.457088	0.0266	0.0265	0.0266	0.0265	0.0266	0.0265	0.0265	0.0265	0.0266	-0.0046	0.9128	0.0424
rs4761709	0.0283	0	0.0524	-0.0527	0.0276	0.0679	0.0231	0.0168	0.1218	0.25704	1	0.0354813	0.0346737	0.269153	0.00645654	0.354813	0.501187	1e-06	0.025	0.025	0.025	0.025	0.025	0.025	0.025	0.025	0.0249	-0.0058	0.8718	0.0358
rs4843804	0.0461	-0.0355	-0.084	0.0027	-0.1045	-0.3124	-0.0034	-0.1836	-0.1566	0.489779	0.60256	0.213796	0.977237	0.120226	3.46737e-06	0.954993	0.00645654	0.0204174	0.0675	0.0675	0.0675	0.0675	0.0675	0.0673	0.0675	0.0675	0.0675	-0.0455	0.666801	0.1057
rs497459	-0.0161	0.0093	-0.0227	-0.1752	0.0952	0.0656	-0.049	-0.0133	0.0756	0.660693	0.794328	0.537032	1.94984e-06	0.01	0.0758578	0.186209	0.724436	0.040738	0.037	0.037	0.037	0.0368	0.0369	0.0369	0.0369	0.0369	0.0369	-0.0059	0.9162	0.0565
rs508807	-0.0172	0.0576	0.011	0.0256	-0.1511	-0.0346	-0.0001	-0.0145	-0.0074	0.588844	0.0724436	0.724436	0.426581	2.39883e-06	0.281838	1	0.645654	0.812831	0.0322	0.0321	0.0322	0.0322	0.032	0.0321	0.0322	0.0322	0.0322	-0.028	0.486	0.0401
rs529565	-0.0421	-0.0039	-0.0103	-0.023	-0.0142	0.0044	-0.1315	-0.0447	0.0367	0.114815	0.891251	0.691831	0.389045	0.588844	0.870964	7.76247e-07	0.0933254	0.169824	0.0267	0.0267	0.0267	0.0267	0.0267	0.0267	0.0266	0.0267	0.0267	0.136	0.000156498	0.036
rs548719719	0.1426	0.057	0.0361	0.3311	-0.2181	-0.3153	0.0535	-0.1274	-0.1649	0.0446684	0.426581	0.616595	2.88403e-06	0.0020893	8.31764e-06	0.446684	0.0724436	0.0199526	0.071	0.071	0.071	0.0708	0.0709	0.0708	0.071	0.071	0.0709	-0.0823	0.5394	0.134
rs56284011	0.0027	0.1506	0.0062	-0.3136	0.0427	0.0881	0.0665	0.0583	0.1109	0.977237	0.0218776	0.933254	1.7378e-06	0.512861	0.18197	0.30903	0.380189	0.0912011	0.0658	0.0658	0.0658	0.0656	0.0658	0.0658	0.0658	0.0658	0.0658	0.0707	0.2568	0.0624
rs57135345	0.0297	0.2535	0.0576	0.1626	0.0153	-0.0882	-0.0989	-0.0557	-0.0265	0.588844	2.95121e-06	0.288403	0.00275423	0.776247	0.104713	0.0691831	0.301995	0.630957	0.0544	0.0542	0.0544	0.0543	0.0544	0.0544	0.0544	0.0544	0.0544	-0.0007	0.9889	0.0523
rs571991098	0.1088	0.129	0.0164	0.4115	0.1043	0.0231	0.0771	-0.0373	0.1531	0.218776	0.144544	0.851138	3.23594e-06	0.239883	0.794328	0.380189	0.676083	0.0831764	0.0886	0.0886	0.0887	0.0884	0.0886	0.0887	0.0886	0.0887	0.0886	-0.3819	0.06188	0.2046
rs57689619	-0.0088	-0.2078	-0.0424	-0.0999	-0.0637	0.0354	0.0274	-0.0446	-0.0056	0.851138	2.81838e-06	0.338844	0.0245471	0.151356	0.426581	0.537032	0.316228	0.891251	0.0445	0.0444	0.0445	0.0444	0.0445	0.0445	0.0445	0.0445	0.0445	0.0022	0.9669	0.0528
rs60018174	-0.0077	-0.0243	-0.0789	-0.0865	0.1956	0.114	-0.0153	0.0749	-0.0486	0.851138	0.537032	0.0467735	0.0288403	7.24436e-07	0.00398107	0.691831	0.0588844	0.218776	0.0396	0.0396	0.0396	0.0396	0.0395	0.0396	0.0396	0.0396	0.0396	-0.1512	0.0123501	0.0604
rs61866943	0.1072	0.1248	0.4969	0.0718	-0.001	-0.0227	0.026	-0.0222	0.092	0.288403	0.218776	9.12011e-07	0.47863	1	0.831764	0.794328	0.831764	0.363078	0.1016	0.1016	0.1012	0.1015	0.1016	0.1016	0.1016	0.1016	0.1016	0.0074	0.9612	0.1517
rs62013235	-0.0086	-0.0742	-0.0605	-0.0551	0.402	0.0611	0.0338	0.0441	-0.0288	0.851138	0.0891251	0.165959	0.20893	1.34896e-20	0.162181	0.436516	0.316228	0.512861	0.0438	0.0437	0.0438	0.0437	0.0432	0.0438	0.0437	0.0438	0.0438	-0.1228	0.0469397	0.0618
rs62493038	0.0466	0.0081	-0.0343	-0.3391	0.0575	0.0659	0.069	0.0221	0.0958	0.524807	0.912011	0.630957	2.88403e-06	0.426581	0.363078	0.346737	0.758578	0.186209	0.0727	0.0727	0.0727	0.0725	0.0727	0.0727	0.0727	0.0727	0.0727	0.0671	0.5902	0.1246
rs647400	0.0124	-0.0042	0.1492	-0.0238	0.0163	-0.0095	-0.0426	0.0137	0.093	0.691831	0.891251	2.04174e-06	0.446684	0.60256	0.758578	0.177828	0.660693	0.00316228	0.0315	0.0315	0.0314	0.0315	0.0315	0.0315	0.0315	0.0315	0.0315	0.0094	0.8217	0.0416
rs6657328	0.0135	-0.0047	-0.0348	0.0472	0.0017	0.0344	-0.1291	0.0065	-0.0383	0.630957	0.870964	0.218776	0.0954993	0.954993	0.223872	4.89779e-06	0.812831	0.177828	0.0284	0.0284	0.0284	0.0283	0.0283	0.0283	0.0283	0.0284	0.0283	-0.0187	0.637101	0.0397
rs67845377	0.0735	0.0036	0.0326	-0.0912	0.0176	0.0147	-0.0145	-0.0256	0.1675	0.042658	0.912011	0.371535	0.0120226	0.630957	0.691831	0.691831	0.47863	3.71535e-06	0.0363	0.0363	0.0363	0.0363	0.0363	0.0363	0.0363	0.0363	0.0362	0.0742	0.0994489	0.045
rs7140599	0.0375	0.0778	-0.0718	0.0014	-0.0474	-0.1219	0.0877	-0.0889	-0.0372	0.134896	0.00194984	0.0042658	0.954993	0.060256	1.1749e-06	0.000489779	0.00040738	0.141254	0.0252	0.0251	0.0252	0.0252	0.0252	0.0251	0.0251	0.0251	0.0252	0.0327	0.3522	0.0352
rs7249773	0.1749	0.0113	0.0522	0.0361	-0.0466	0.0384	-0.0171	0.0215	0.0047	6.0256e-07	0.74131	0.138038	0.301995	0.186209	0.275423	0.630957	0.537032	0.891251	0.0351	0.0352	0.0352	0.0352	0.0352	0.0352	0.0352	0.0352	0.0352	0.0325	0.5211	0.0506
rs72773561	-0.0374	-0.0402	-0.1089	-0.2529	0.0447	0.1046	0.0592	-0.0162	0.1019	0.47863	0.446684	0.0398107	1.69824e-06	0.398107	0.047863	0.263027	0.758578	0.0537032	0.053	0.053	0.0529	0.0528	0.053	0.0529	0.053	0.053	0.053	-0.0082	0.9221	0.0838
rs72863882	-0.2569	0.0718	-0.0504	0.0142	-0.0044	0.0045	0.0996	0.0049	0.0115	6.45654e-08	0.131826	0.288403	0.758578	0.933254	0.933254	0.0371535	0.912011	0.812831	0.0475	0.0477	0.0477	0.0477	0.0477	0.0477	0.0477	0.0477	0.0477	0.0254	0.745399	0.0781
rs73099998	-0.0408	-0.0324	-0.0134	-0.0359	-0.03	-0.0486	-0.146	-0.0353	0.0017	0.186209	0.295121	0.660693	0.245471	0.331131	0.114815	2.18776e-06	0.25704	0.954993	0.0309	0.0309	0.0309	0.0309	0.0309	0.0309	0.0308	0.0309	0.0309	-0.0446	0.2919	0.0423
rs74677283	-0.0794	0.4379	-0.0156	0.0919	-0.0927	0.0337	-0.0009	0.0368	-0.0481	0.371535	6.76083e-07	0.851138	0.301995	0.295121	0.707946	1	0.676083	0.588844	0.0885	0.0882	0.0885	0.0885	0.0885	0.0885	0.0885	0.0885	0.0885	0.0242	0.778001	0.0858
rs74804137	0.0247	0.0828	-0.0642	-0.0299	-0.0315	0.037	-0.5178	0.1034	0.0343	0.794328	0.40738	0.512861	0.758578	0.758578	0.707946	1.58489e-07	0.295121	0.724436	0.0991	0.0991	0.0991	0.0991	0.0991	0.0991	0.0987	0.0991	0.0991	-0.0841	0.6217	0.1703
rs7564167	0.0179	-0.087	-0.2649	0.0725	-0.0031	0.0084	0.1336	0.0215	-0.0596	0.74131	0.1	4.89779e-07	0.169824	0.954993	0.870964	0.0114815	0.676083	0.25704	0.0528	0.0528	0.0526	0.0528	0.0528	0.0528	0.0528	0.0528	0.0528	0.1165	0.1834	0.0876
rs75773690	-0.3945	-0.0131	0.0236	-0.2618	-0.1691	-0.0878	-0.1093	0.0393	-0.128	4.16869e-06	0.870964	0.776247	0.00229087	0.0489779	0.30903	0.204174	0.645654	0.138038	0.0857	0.0859	0.0859	0.0858	0.0859	0.0859	0.0859	0.086	0.0859	-0.0351	0.7872	0.1299
rs7656806	-0.0413	-0.0067	-0.0507	0.0139	-0.0037	-0.0095	0.0182	-0.0458	-0.1276	0.0933254	0.776247	0.0389045	0.57544	0.870964	0.691831	0.457088	0.0630957	1.86209e-07	0.0246	0.0246	0.0246	0.0246	0.0246	0.0246	0.0246	0.0246	0.0245	-0.0264	0.4463	0.0346
rs7669728	-0.005	0.0525	-0.015	0.003	-0.0554	-0.0522	0.0425	-0.1301	-0.0191	0.851138	0.0398107	0.562341	0.912011	0.0301995	0.040738	0.0954993	3.0903e-07	0.457088	0.0256	0.0255	0.0256	0.0255	0.0255	0.0255	0.0255	0.0254	0.0256	-0.0095	0.8187	0.0416
rs770140	-0.0144	-0.0437	-0.0559	0.0134	0.015	-0.0268	-0.0447	-0.0054	-0.1241	0.588844	0.1	0.0354813	0.616595	0.57544	0.316228	0.0933254	0.831764	2.81838e-06	0.0266	0.0265	0.0265	0.0266	0.0265	0.0266	0.0266	0.0266	0.0265	0.0079	0.8428	0.0399
rs77893942	-0.1004	-0.1196	-0.1297	-0.376	0.0282	0.0424	-0.0867	0.041	0.0266	0.190546	0.11749	0.0912011	8.70964e-07	0.707946	0.57544	0.25704	0.588844	0.724436	0.0767	0.0766	0.0766	0.0764	0.0767	0.0767	0.0766	0.0767	0.0767	-0.1166	0.328	0.1192
rs77977134	0.0621	-0.0265	0.1335	0.1105	-0.2721	-0.0497	0.048	-0.0099	0.1258	0.288403	0.645654	0.0223872	0.0588844	3.01995e-06	0.398107	0.40738	0.870964	0.0316228	0.0585	0.0585	0.0584	0.0584	0.0583	0.0585	0.0585	0.0585	0.0584	0.0041	0.971	0.1135
rs9796775	0.0138	-0.0097	-0.1172	-0.023	0.0673	0.0205	-0.0046	0.0186	-0.0421	0.57544	0.691831	2.45471e-06	0.354813	0.00691831	0.416869	0.851138	0.457088	0.0912011	0.0249	0.0249	0.0249	0.0249	0.0249	0.0249	0.025	0.0249	0.0249	0.0093	0.8513	0.0495
rs989576	0.0327	0.0095	0.0432	0.0336	-0.034	-0.0294	0.1307	-0.0263	0.046	0.239883	0.74131	0.120226	0.229087	0.223872	0.288403	2.5704e-06	0.346737	0.1	0.0279	0.0279	0.0279	0.0279	0.0279	0.0279	0.0278	0.0279	0.0279	0.0374	0.3659	0.0414
rs9905973	-0.1405	-0.0371	-0.0251	-0.0198	0.0076	0.0184	-0.0498	-0.0031	-0.0028	3.54813e-07	0.18197	0.363078	0.47863	0.776247	0.512861	0.0724436	0.912011	0.912011	0.0276	0.0277	0.0277	0.0277	0.0277	0.0277	0.0277	0.0277	0.0277	0.0155	0.6902	0.0389
